# Supplementary material for: Metabolomic analyses reveal lipid abnormalities and hepatic dysfunction in non-human primate model for Yersinia pestis
Source: Metabolomics. 2018 Dec 29;15(1):2. doi: 10.1007/s11306-018-1457-2 (PMC6311182; doi:10.1007/s11306-018-1457-2)
Supplement: Supplementary file 2 — Supplementary material 2 (XLSX 594 KB) [file 11306_2018_1457_MOESM2_ESM.xlsx]

## Sheet: Explanation
	Table S1: Raw data and complete information with heatmap of statistically significant biochemicals profiled in the study
	OrigScale	values are normalized in terms of raw area counts.
		Note: for a single day run, this is equivalent to the raw data
	ScaledImpData	each biochemical in OrigScale is re-scaled to have median equal to 1
		then, missing values are imputed with the minimum
	Sample Manifest	This is the list of meta data and samples from the client
	Pathway Heat Map	This is the heatmap associated with the statistical analysis of the data
		Indicates ratios, p- and q-values for each comparison
		0.55	Green: indicates significant difference (p≤0.05) between the groups shown; GREEN indicates a ratio < 1
		1.71	Red: indicates significant difference (p≤0.05) between the groups shown; RED indicates a ratio > 1
		0.65	Light green: narrowly missed cutoff for significance; 0.05<p<0.10; light green indicates a ratio < 1
		1.8	Light red: narrowly missed cutoff for significance; 0.05<p<0.10; light red indicates a ratio > 1
		1.2	Non-colored text and cell: mean values are not significantly different for that comparison
			Blue: indicates indicates significant difference (p≤0.05)
			Light Blue: indicates p>0.05, p<0.10
	* indicates compounds that have not been officially "plexed" (based on a standard), but we are confident in its identity

## Sheet: OrigScale
										CLIENT_IDENTIFIER	5096_T0	5507_T0	5596_T0	5771_T0	6307_T0	6386_T0	6409_T0	6432_T0	6436_T0	6472_T0	6513_T0	6528_T0	6560_T0	6573_T0	6606_T0	6607_T0	6613_T0	6614_T0	6627_T0	6628_T0	6645_T0	5096_T42	5507_T42	5596_T18	5771_T18	6307_T6	6409_T9	6432_T18	6436_T9	6472_T24	6513_T42	6528_T24	6560_T12	6573_T32	6606_T32	6607_T12	6614_T12	6627_T6	6628_T24
										SAMPLE_ID	731914	733133	731924	733126	731923	731938	733146	733119	731945	733147	731915	733122	731925	733124	731939	733130	731930	733118	731916	733142	731933	731937	733131	731941	733141	731921	733140	733123	731932	733116	731929	733138	731931	733139	731917	733127	733132	731940	733143
										PARENT_SAMPLE_ID	718949	718950	718951	718952	718953	718954	718955	718956	718957	718958	718959	718960	718961	718962	718963	718964	718965	718966	718967	718968	718969	718970	718971	718972	718973	718974	718976	718977	718978	718979	718980	718981	718982	718983	718984	718985	718986	718987	718988
										SAMPLE_NAME	WALT-00049-LC-01	WALT-00050-LC-01	WALT-00051-LC-01	WALT-00052-LC-01	WALT-00053-LC-01	WALT-00054-LC-01	WALT-00055-LC-01	WALT-00056-LC-01	WALT-00057-LC-01	WALT-00058-LC-01	WALT-00059-LC-01	WALT-00060-LC-01	WALT-00061-LC-01	WALT-00062-LC-01	WALT-00063-LC-01	WALT-00064-LC-01	WALT-00065-LC-01	WALT-00066-LC-01	WALT-00067-LC-01	WALT-00068-LC-01	WALT-00069-LC-01	WALT-00070-LC-01	WALT-00071-LC-01	WALT-00072-LC-01	WALT-00073-LC-01	WALT-00074-LC-01	WALT-00076-LC-01	WALT-00077-LC-01	WALT-00078-LC-01	WALT-00079-LC-01	WALT-00080-LC-01	WALT-00081-LC-01	WALT-00082-LC-01	WALT-00083-LC-01	WALT-00084-LC-01	WALT-00085-LC-01	WALT-00086-LC-01	WALT-00087-LC-01	WALT-00088-LC-01
										TUBE_NO	20	21	13	12	4	23	6	11	7	15	22	16	10	19	18	8	24	9	5	14	17	20	21	13	12	4	6	11	7	15	22	16	10	19	18	8	9	5	14
										SUBJECT_ID	5096	5507	5596	5771	6307	6386	6409	6432	6436	6472	6513	6528	6560	6573	6606	6607	6613	6614	6627	6628	6645	5096	5507	5596	5771	6307	6409	6432	6436	6472	6513	6528	6560	6573	6606	6607	6614	6627	6628
										TIME_POINT	0h	0h	0h	0h	0h	0h	0h	0h	0h	0h	0h	0h	0h	0h	0h	0h	0h	0h	0h	0h	0h	42h	42h	18h	18h	6h	9h	18h	9h	24h	42h	24h	12h	32h	32h	12h	12h	6h	24h
										RUN_DAY	1	2	1	2	1	1	2	2	1	2	1	2	1	2	1	2	1	2	1	2	1	1	2	1	2	1	2	2	1	2	1	2	1	2	1	2	2	1	2
BIOCHEMICAL	SUPER_PATHWAY	SUB_PATHWAY	COMP_ID	PLATFORM	CHEMICAL_SHORTNAME	RI	MASS	CAS	KEGG	Group HMDB	initial	initial	initial	initial	initial	initial	initial	initial	initial	initial	initial	initial	initial	initial	initial	initial	initial	initial	initial	initial	initial	late	late	early	early	early	early	early	early	late	late	late	early	late	late	early	early	early	late
1,2-propanediol	Lipid	Ketone bodies	38002	GC/MS	1,2-propanediol	1041	117	57-55-6;	C00717,C02912,C00583,C01506,C02917	HMDB01881	29244650	31488880	31956982	24253342	17706696	20927344	20585122	50675164	6.84948e+06	20862570	40955060	18632532	25823402	27801962	29501506	17153850	20939010	17275240	17435220	14096629	42611500	30817962	19714610	44277816	26254026	20988570	24811258	24885162	23319556	25058226	16262087	58897512	42319584	22662090	24316894	25741756	17326908	21997244	19751656
1,5-anhydroglucitol (1,5-AG)	Carbohydrate	Glycolysis, gluconeogenesis, pyruvate metabolism	20675	GC/MS	1,5-anhydroglucitol (1,5-AG)	1788.7	217	154-58-5;	C07326	HMDB02712	345296	303647	227385	340966	548439	341317	284612	415619	329602	382426	420729	345296	516649	504545	425479	341444	393569		499651	349672	158355	298600	210501	204174	399666	479984	213458	455542	420546	446508	281362	568622	411141	313846	327205	457999	125524	426030	164555
1-arachidonoylglycerophosphocholine*	Lipid	Lysolipid	33228	LC/MS Pos	1-arachidonoyl-GPC* (20:4)*	5554	544.3		C05208		713389	394658	226351	321985	448994	640734	421629	355258	253726	589540	644788	637477	344653	616722	426694	394020	615435	542380	715029	619306	218539	473445	434155	163183	384127	429090	331496	527452	476006	946194	303291	609268	600135	535072	598298	396653	702135	533569	327877
1-arachidonoylglycerophosphoethanolamine*	Lipid	Lysolipid	35186	LC/MS Neg	1-arachidonoyl-GPE* (20:4)*	5731	500.3			HMDB11517	97631.6	58275.3	84991.6	104533	103084	78659.7	73257.9	57065.2	92081.1	123909	84728.7	119192	76654.5	145026	107172	89210.7	77941.8	78461.5	141772	126967	66136.4	60916.9	77836.6	71023.2	59952.8	148998	72829.8	139131	76905.1	143742	51156	116940	113846	143595	132755	122845	127712	110302	80509.6
1-arachidonoylglycerophosphoinositol*	Lipid	Lysolipid	34214	LC/MS Neg	1-arachidonoyl-GPI* (20:4)*	5479	619.4				45640	19136.9	60321.7	47454.8	55556	55682.7	53087.4	24499.1	54112.7	62883.9	37709.2	42084.1	31192.1	45666.1	43826	40087.9	45311.9	52569.8	55861.9	40549.6	40694.9	44957.5	38395.2	34732.4	25037.5	68613.5	63782.3	32708.8	60571.2	44603.3	26203	49231.2	63568.7	40023.4	66460.6	106140	108208	53056.4	31940.6
1-docosahexaenoylglycerophosphocholine*	Lipid	Lysolipid	33822	LC/MS Pos	1-docosahexaenoyl-GPC* (22:6)*	5518	568.4				279506	75172.8	36573.8	76537.2	124198	162566	117450	92260.5	67167.6	179814	163259	136531	88982.7	245238	199950	96899.7	175258	99737.2	212926	205648	41504.9	131754	129079	52567.2	96992.1	170631	143895	173707	129584	361667	66707.8	122456	173132	230271	273193	179237	186038	185680	97965.9
1-docosapentaenoylglycerophosphocholine*	Lipid	Lysolipid	37231	LC/MS Pos	1-docosapentaenoyl-GPC* (22:5)*	5584	570.4				148768	27513.7			84057.5	69601.5	26972.4		24646.9	56415.6	51942.2	54193.8	33242.2	68555	110458		83337.2	64734.6	82806.5	61191.3	26471.8	36745.5		16289	36236.2	61620.2	22549.6	51942.2	57179.1	152926	31150.3		153738	43222.8	88306.4		35049.4	64930.8
1-eicosadienoylglycerophosphocholine*	Lipid	Lysolipid	33871	LC/MS Pos	1-eicosadienoyl-GPC* (20:2)*	5696	548.3				390496	116850	96161.5	98086	154360	238665	83017.8	93504.9	35310.1	144091	129331	151018	78053.1	69342.2	65310.4	98970.8	129602	121196	180931	91365.7	45522.4	97692.6	54439.6	44406.4	51509.3	113784	89332.9	79986.6	95429.4	164898	32338.7	109106	149169	73044.6	189195	109396	172034	77461.6	76951.5
1-eicosatrienoylglycerophosphocholine*	Lipid	Lysolipid	33821	LC/MS Pos	1-eicosatrienoyl-GPC* (20:3)*	5600	546.4				702034	237616	73805.2	139267	216890	437539	139691	148433	69980.8	246453	319246	233057	80787.5	174057	138357	153237	216514	205123	481447	146313	80063.5	95875	142001	30353.9	103699	179885	147432	176160	272880	628024	66701.2	219220	227302	103865	189526	221513	278133	163313	81207.1
1-heptadecanoylglycerophosphocholine	Lipid	Lysolipid	33957	LC/MS Pos	1-heptadecanoyl-GPC (17:0)	5750	510.4	50930-23-9;		HMDB12108	213823	88673.5	50639.1	54865.5	140903	263623	56315.9	70664.6	37938.6	193637	180600	130454	87888.2	92979	73581	77944.7	145649	84591.7	137303	87408.4	58139.1	54104.1	67685	42947.9	53181.8	97545.4	65597.9	77834.4	74648.2	197808	32821.6	108700	128975	54166.4	128340	116441	92283.2	90462.3	62105.3
1-linoleoylglycerol (1-monolinolein)	Lipid	Monoacylglycerol	27447	LC/MS Neg	1-linoleoylglycerol (18:2)	6226	279.2	2277-28-3;			14001.4	39700.2	44671	58228.1	72070.4	30244.5	24658	14419.4	31990.2	27014.6		21013.9		21478.8		22955.4	25691.7	30865.4					28356.5	29751.3	16706.8	26240.2		15659.6			16911.8			25518.1	16937.4		133260	27789	29478.1
1-linoleoylglycerophosphocholine	Lipid	Lysolipid	34419	LC/MS Pos	1-linoleoyl-GPC (18:2)	5574	520.4		C04100		6196076	3.11392e+06	2.1753e+06	2.06258e+06	3.6089e+06	5.21643e+06	2.46628e+06	2.81726e+06	1.01014e+06	3.16894e+06	5.2799e+06	3.31977e+06	2.00623e+06	2.77639e+06	2.70231e+06	2.24834e+06	3509571	3.77559e+06	3.99927e+06	2.31881e+06	1.98336e+06	2.07428e+06	1.49501e+06	1299127	1.69442e+06	3.03639e+06	1.69685e+06	2.12329e+06	2.45259e+06	3983641	1.51441e+06	2.3336e+06	3.04581e+06	2.10608e+06	3275631	2.22032e+06	3.11227e+06	2.19982e+06	1.45482e+06
1-linoleoylglycerophosphoethanolamine*	Lipid	Lysolipid	32635	LC/MS Neg	1-linoleoyl-GPE* (18:2)*	5725	476.3			HMDB11507	440505	415197	416350	474240	424293	455743	342197	333875	108977	340484	423530	415938	194922	403642	188552	347722	357423	365648	344529	245848	315916	160441	165634	236848	109452	392696	124305	198795	177572	224266	81692.7	320778	160982	249332	264479	227097	362803	177206	202155
1-linoleoylglycerophosphoinositol*	Lipid	Lysolipid	36594	LC/MS Neg	1-linoleoyl-GPI* (18:2)*	5487	595.3				58646.5	27525.4	59606.8	47237.1	48101.7	50380.5	44213.4	19564.3	31197.1	36999.6	41576	31389.4	21971.8	23725.1	17292.4	51124.8	57580.7	27360.9	27525.4	18151.2	33988.6	22832.2	15400.9	22690		39228.7	31134.4	18547.4	20677.3	12112.8		22444.9	26303.8	14537.7		39569.4	62086.5	26602.1	25716.3
1-methylhistidine	Amino acid	Histidine metabolism	30460	GC/MS	1-methylhistidine	1757.7	196	332-80-9;	C01152	HMDB00001	21618.2	29476.2	51623.8	19921.9				83639.1			45463.7		49414.1	16986.5	40417.9									29083.6	49857.5					33306.1			77870.7		20772.3	42940.8
1-myristoylglycerophosphocholine	Lipid	Lysolipid	35626	LC/MS Pos	1-myristoyl-GPC (14:0)	5481	468.3	20559-16-4;		HMDB10379	186801	36846		30381.4	65541.9	309975	37108	20995.1	23952.1	78164.2	104571	59541.2	19366.5	102961	37151.2	28122.3	118202	25093	104672	52398.3		28125.8	34720.1			40793.3	79625.9	47983.9	66440.5	117536	18704.6	66195.8	54012.6	28531.9	56352.6	66730.4	106052	62916.1
1-oleoylglycerophosphocholine	Lipid	Lysolipid	33960	LC/MS Pos	1-oleoyl-GPC (18:1)	5700	522.4	19420-56-5;			5.02294e+06	1.84625e+06	1.59381e+06	1.78753e+06	2.25923e+06	3058431	1.71111e+06	2022281	962750	2.66674e+06	3530138	2.45283e+06	1116948	1.75424e+06	1.86111e+06	1602627	2.78613e+06	2.17118e+06	3.53064e+06	1.56497e+06	1.34161e+06	1608364	1.18848e+06	1.0982e+06	953128	2.96668e+06	1331912	1.62373e+06	1.36695e+06	2.41567e+06	677266	1.93364e+06	2.01818e+06	1216477	3.05504e+06	1.82953e+06	2.25318e+06	1889079	1.27937e+06
1-oleoylglycerophosphoethanolamine	Lipid	Lysolipid	35628	LC/MS Neg	1-oleoyl-GPE (18:1)	5928	478.3			HMDB11506	359239	203438	321416	233210	216571	268784	137779	175264	104737	148145	272320	112328	81362.3	145608	117812	164810	171459	145467	183450	71591.6	209565	95740.8	50602.2	107743	37096.2	149604	49870.8	48267.7	67671.9	61942.1	38877	119394	63353.8	64217.3	131212	73330.7	192806	69385.5	93314.4
1-palmitoleoylglycerophosphocholine*	Lipid	Lysolipid	33230	LC/MS Pos	1-palmitoleoyl-GPC* (16:1)*	5524	494.3				377954	135706	62801.6	130120	166348	514722	88051.2	97066.4	122952	226666	283286	167199	99279.4	182675	330837	110849	308286	110318	517755	166411	58560.4	126136	154889	67700.8	78396.4	204289	159151	166455	328543	430666	87885.5	163190	255800	123222	411426	238049	303142	251870	70754.2
1-palmitoylglycerol (1-monopalmitin)	Lipid	Monoacylglycerol	21127	GC/MS	1-palmitoylglycerol (16:0)	2119.5	371.3	542-44-9;			56692.4	47033.7	59545.3	56546	59255	46306.7	18360.9	20159.3	56673	62948.7	15417.6	64376.6	47089.1	55669.1	36073.9	31023.5	47822.8	39711.5	51456.9	29720.4	33304.6	45082.5	36399.5	32136.2	67259.7	43092.9	27147.1	43902.5	40785.3	59899.7	32787.2	40166.9	47403.3	45082.5		61853	71105.6	53528.4	40517.8
1-palmitoylglycerophosphocholine	Lipid	Lysolipid	33955	LC/MS Pos	1-palmitoyl-GPC (16:0)	5671	496.4	17364-16-8;			7.13126e+06	2.9362e+06	2123298	3.15692e+06	3253797	5.34727e+06	3.15831e+06	2.68841e+06	2.8503e+06	4.51946e+06	4594352	4.15286e+06	1805338	3385471	3061441	2.74564e+06	3769677	2.80401e+06	6110172	3.37723e+06	1.44538e+06	2.57841e+06	3292276	1.46934e+06	2.75176e+06	4330221	2.90005e+06	2.93165e+06	3.87476e+06	6.32182e+06	1.68109e+06	3.45054e+06	3.61824e+06	2.32337e+06	5154217	3.6076e+06	3813068	4315280	2179774
1-palmitoylglycerophosphoethanolamine	Lipid	Lysolipid	35631	LC/MS Neg	1-palmitoyl-GPE (16:0)	5940	452.3			HMDB11503	173690	130185	121993	173436	142737	147203	110724	105284	156622	113774	164287	117346	87991	119363	106539	106329	113540	136994	202715	87204.7	89762.9	117464	78201	85102.7	50228	88441.9	63992.2	103009	101012	130297	53297.6	142416	86674.4	97131.5	160032	64446.9	102313	110514	111866
1-palmitoylglycerophosphoinositol*	Lipid	Lysolipid	35305	LC/MS Neg	1-palmitoyl-GPI* (16:0)*	5573	571.3				24334.6	10073.9	23578.3	22620	19778.2	12598.5	10326.9	7971.6	10647.6	11677.2	18784.9	11709.7	14102.4	13298.7		17517.7	16881		15031.3	8564.3	11249.6			8987		16737			12781.1				7156.6		15828.2	14198.7	22402.1	10604.4
1-palmitoylplasmenylethanolamine*	Lipid	Lysolipid	39270	LC/MS Neg	1-palmitoylplasmenylethanolamine*	6153	436.4				19217.9	15688.5	23874.8	19451.9	18498.1	15414.8	14085.7	57103.2	19149	16263.9	31279	13136.3	11984.8	18734.9	16164.6	13677.2	17738.9	22980.9	18508.7	9199.4	35191.1	40773.1	11968.7	37762.5	11595.9	16664.2	58101.1	19473.2	20713.8	30889.1	14471.2	53940.9	64824.4	22090.5	19674.8	16278.1	18915	18703.6	16642
1-pentadecanoylglycerophosphocholine*	Lipid	Lysolipid	37418	LC/MS Pos	1-pentadecanoylglycerophosphocholine*	5563	482.3				44701.3	37124	21530.1	32179.5	36861.9	57082.3	22610.4	41783.9	17720.9	52978.9	70402.8	44595.5	41383.7	48659.2	43598.4	30488.7	40330.2	46837	36158.5	26481.4	17787	15818.6	32538.5		34392	33777.1	42291.1	29181.4	37719.7	65559.3	30475.8	39967.8	47715.7	28434	46464.6	53379.1	37293.8	43210	22396
1-stearoylglycerophosphocholine	Lipid	Lysolipid	33961	LC/MS Pos	1-stearoyl-GPC (18:0)	5844	524.4	19420-57-6;			6.72677e+06	2.70619e+06	810809	998226	3184683	3245836	1.0457e+06	1.19873e+06	1.15071e+06	2.93768e+06	4.05923e+06	1.90352e+06	478757	1.23265e+06	2314036	1136485	2.30128e+06	2702861	4.73649e+06	1.4004e+06	811515	1.22044e+06	1.08202e+06	797890	1.559e+06	2.08923e+06	1.23585e+06	1.8168e+06	1.37302e+06	5.76178e+06	546198	2.0187e+06	3532351	719270	3.0964e+06	1523004	1.70296e+06	1.56164e+06	1.15061e+06
1-stearoylglycerophosphoethanolamine	Lipid	Lysolipid	34416	LC/MS Neg	1-stearoyl-GPE (18:0)	6200	480.4	69747-55-3;		HMDB11130	234231	280083	200670	294386	157993	263084	271745	181444	237550	272710	217976	193203	125303	168084	217300	197179	178066	262766	240510	197688	237656	176998	118026	274646	124180	133049	152607	154928	203093	215393	86513	571141	178558	189446	217082	132785	213944	146969	264726
1-stearoylglycerophosphoinositol	Lipid	Lysolipid	19324	LC/MS Neg	1-stearoyl-GPI (18:0)	5800	599.4				85051.3	39560	62051	59580.5	76494.3	57467	55621.1	28881.1	79548.2	52410	76196.6	50089.9	43527.6	44901.3	31378.2	57311.6	45651.5	68639.2	82882.3	29825.7	24248.5	55202.2	41455.5	28551.9	26037.4	77174	38718.1	42873.3	33214.2	32215.4	28629.2	48548.5	41370.7	29631.2	95732.2	61586.7	54788.6	36598.2	33293.5
10-heptadecenoate (17:1n7)	Lipid	Long chain fatty acid	33971	LC/MS Neg	10-heptadecenoate (17:1n7)	5558	267.3	29743-97-3;			365861	132429	234369	281568	309766	178277	116358	110636	492448	456569	121897	123349	182706	199171	438942	142916	95995.2	76655.5	403313	526627	105608	326316	309302	353130	455026	889982	722973	440239	671860	326780	192461	147452	690971	243515	431485	1.08164e+06	633239	522652	158351
10-nonadecenoate (19:1n9)	Lipid	Long chain fatty acid	33972	LC/MS Neg	10-nonadecenoate (19:1n9)	5775	295.4	73033-09-7;			182751	34794.9	98642.9	106539	131914	73052.9	33264.4	34419.3	135722	135856	43812.4	37562.8	100566	80041.5	213356	46024.3	29479.8	35190.4	129504	153404	41921.3	141755	159793	141686	150216	361463	188253	167136	218761	125562	82108.8	56358.1	212088	98963.4	238779	297240	279559	183606	66361.2
13-HODE + 9-HODE	Lipid	Fatty acid, monohydroxy	37752	LC/MS Neg	13-HODE + 9-HODE	5247	295.2				114591	60492.5	140689	103736	145822	76227.2	40240.6	68132.4	131615	142902	48102.5	38131.1	70620.8	94943.6	114831	69611	50163	41655.7	89354.3	153828	40354.5	99707.5	50737.5	162773	65741.7	197903	451960	127805	184717	73024.2	42478.8	89483.9	239924	80291.8	50498.3	284893	320102	192358	94441.6
17-methylstearate	Lipid	Fatty acid, branched	38296	LC/MS Neg	17-methylstearate	5987	297.4	2724-59-6;			27995.7		14222.6	21573.5	28261.3	17985.8	11870.2	17891.2	12225.9	14148.9	23204.8		28485.1	29609.4	26666.7	14654.5	13516.5	20032	33455.4	20231.2	10437.1	25810.8	28281.1	13354	16877.5	35476.1	12795.8	24965.2	20224	24469.3	23466	18844.4	28025.2	20801.2	39628	43219.9	27710.2	24129.6	21855.4
2-aminobutyrate	Amino acid	Butanoate metabolism	32348	LC/MS Pos	serine	758	104.1	1492-24-6;	C02261	HMDB00650	128658	103285	79853.9	66679.9	143896	131767	96398.8	84390.7	209205	145127	118000	104885	104834	91433	255921	89213.7	146358	105215	124205	97486.4	114677	187778	192163	202906	207896	308198	272298	165152	251760	250235	183474	231424	343509	131511	321184	206465	194571	300073	106968
2-arachidonoylglycerophosphocholine*	Lipid	Lysolipid	33387	LC/MS Neg	2-arachidonoyl-GPC* (20:4)*	5850	618				22444.3	42446.7	45067.7	46983.1	41345.2	36769.8	29832	24167.2	26041.2	32760.4	42906.3	32335.5	43932.1	52224.8	26014.6	26469.4	34669	41694.6		35463.3	32804	35884.2	34102.5	22592.7	18471.1	31692.7	21574	32279.6	37172.9	38142.4	24483.3	36659.4	49989.5	52447.6	65040.2	35654.6	40233.1	32996.6	35235.5
2-arachidonoylglycerophosphoethanolamine*	Lipid	Lysolipid	32815	LC/MS Neg	2-arachidonoyl-GPE* (20:4)*	5674	500.3					9930.5	10726.7		14592.5	9906.2			11184	16495.7	12886.3		10077	17487.5	14442.1	11024.1	12249.2		19005.5	12545.4	12045.3	8406.7	9675.6	7120.7	10113	19173.7	10011.6	17454.1	10404.9	16909.9	6999.9	12940.6	17033.5	14342.6	14432		12111.7	8366.5	9172.7
2-ethylhexanoate	Xenobiotics	Chemical	1554	GC/MS	2-ethylhexanoic acid	1210.5	201.2	149-57-5;			153290	166792	196646	141410	205565	220835	189996	86931.9	209131	105155	145191	159099	130466	118203	127838	74984.7	139648	89281.9	209178	133283	115005	79024.3	145914	159686	202218	189988	68755.2	128305	91803.1	113918	66693.7	124028	104028	156697	128544	149963	138984	144266	133716
2-hydroxybutyrate (AHB)	Amino acid	Cysteine, methionine, SAM, taurine metabolism	21044	GC/MS	2-hydroxybutyrate (AHB)	1169.4	130.9	3347-90-8;	C05984	HMDB00008	188400	155788	146908	69544.2	239416	232525	225658	95186.9	563556	328682	296310	151310	195152	113591	604441	132698	316548	211310	378175	341968	187736	361815	521097	325450	413477	1.09685e+06	510519	351994	565796	406366	345200	209078	590318	323876	555827	371894	456726	846614	175605
2-hydroxyglutarate	Lipid	Fatty acid, dicarboxylate	37253	GC/MS	2-hydroxyglutarate	1576	247	40951-21-1;	C02630	HMDB00606	38590.7		16501.4	47730.7	47912.5	24680.5	30199.3	7895.9	19245.3	27190.1	15430.2	48722.1	21725.8	31489.6	44312.7	35164.8	72782.1	43300.3	73790.2	26235.2	18157.6	48053.3	31627.3	123521	14544.7	49214.6	59463.3	35485.7	65517.6	62733	22575.4	40909.1	72352	46892.5	37079.9	93496.6	86824.1	88731.7	45320.9
2-hydroxyisobutyrate	Amino acid	Valine, leucine and isoleucine metabolism	22030	GC/MS	2-hydroxyisobutyrate	1107.5	130.9	594-61-6;		HMDB00729	136582	117071	70033.3	127274	130386	147371	79570.8	66199.2	162233	111462	108430	96659.7		86530.3	126768	126478	89095.9	55037.9	178383	110229	66427.5	74906.8	98201.8		151702	171394			93436.7		69953.3	186125	114494	109607	117311	127634	119767	144623	91051.5
2-hydroxypalmitate	Lipid	Fatty acid, monohydroxy	35675	LC/MS Neg	2-hydroxypalmitate	5508	271.3	764-67-0;			419101	221307	306501	432826	550246	245138	234441	262436	117828	257419	357958	264479	387527	568304	347613	361835	214620	273815	425068	190759	241007	310322	325924	221598	245945	580263	203547	436547	514299	354127	313633	453418	572328	492187	589376	571815	428022	348106	278738
2-hydroxystearate	Lipid	Fatty acid, monohydroxy	17945	LC/MS Neg	2-hydroxystearate	5705	299.4	629-22-1;	C03045		97675.1	48424.5	119254	125807	164255	81151.6	77387.6	57131	42853.7	59010.6	97273.3	54223.7	80168	132708	64063.4	89214.1	53683	89119.7	94461.3	51021.8	73356	77824.1	60065.1	46234.1	50104.2	136548	47005	101488	86709.9	92963.3	84875.3	148500	100918	127694	131518	112380	90950.8	79057.6	60472.3
2-linoleoylglycerophosphocholine*	Lipid	Lysolipid	35257	LC/MS Pos	2-linoleoyl-GPC* (18:2)*	5544	520.4				1.32253e+06	329277	149871	277297	568323	1.0969e+06	292264	234711	183002	397501		388923	241665	319530	437947	324630	698150	220619	547564	304346	243482	286988	214799	185065	138435	612877	211222	217278	354902	467117	113105	289326	310102	284651	647324	317799	470855	281365	149390
2-linoleoylglycerophosphoethanolamine*	Lipid	Lysolipid	36593	LC/MS Neg	2-linoleoyl-GPE* (18:2)*	5650	476.4				43130.1	41249.4	56522.1	49702.3	53905.9	55537.9	47415	36420.7	12504.3	49227.1	44613	62114.5	28021.4	43533.5	28528.3	40163.1	41649.7	24232	33917.8	27979.2	42286.1	18631.7	15423.7	24799.7	20050	53315.3	20957	34185.9	25151	25434.7	12100.9	35770.5	27181.7	29037.8	31288.7	29908.5	32161.8	22685.5	26502.2
2-oleoylglycerophosphocholine*	Lipid	Lysolipid	35254	LC/MS Pos	2-oleoyl-GPC* (18:1)*	5640	522.4				474180	119254	67396.4	110900	135842	355481	106817	96005.9	61919.4	158487	216484	155932	32952.2	143707	118853	82464.7	269619	125798	238332	108111	73098	46524.4		21397.8	67147.5	179168	114274	88577.8	88152.7	208436	32535.3	115983	131874	69811.6	139075	162515	246708	109706	62907.7
2-oleoylglycerophosphoethanolamine*	Lipid	Lysolipid	35687	LC/MS Neg	2-oleoyl-GPE* (18:1)*	5848	478.3				44139.3	24835.5	30423.6	29635.5	20237.8	21381.3	14661.7	26080.3	8966.3	19163.7	22240.2	12738.7			10673.2	18697.1	15699.2	12131.2	15256.7		22011	6365.8	9994.9	7348.5		15479.5	5547.5	6446	6814.7	9190.1		12012.3	7116	11130.6	14626.1	10788.4	28826		12232.6
2-palmitoylglycerophosphocholine*	Lipid	Lysolipid	35253	LC/MS Pos	2-palmitoyl-GPC* (16:0)*	5604	496.3				1.1468e+06	381772	194006	284350	420344	900396	294643	260475	210467	658350	663295	494335	223890	487333	458168	253782	643657	485920	776896	416884	205472	284282	277820	99215.9	200599	346729	341603	340716	562504	964005	126685	435923	619293	227664	370273	375400	486828	415975	217565
2-palmitoylglycerophosphoethanolamine*	Lipid	Lysolipid	35688	LC/MS Neg	2-palmitoyl-GPE* (16:0)*	5790	452.3				15807.2	17755.7	5505.4	14428.9	13504.5	12284.3	8271.9	12435	13103.3	10425.7	13750.1		5983.3	9473.6	10298.1	8912.5	13188.7	11752.6	12319		6310.5	7690.7		8994.6	5776.4			8111.2	7053	10021.2		21403.3	10223.5	6986	8469.9		14142.8	5775.2	9023.3
2-stearoylglycerophosphocholine*	Lipid	Lysolipid	35255	LC/MS Pos	2-stearoyl-GPC* (18:0)*	5780	524.4				771511	228028	108496	61837.5	360025	398625	85743.2	123958	53127.2	256614	391290	235241	92456.2	142670	217190	86613.1	313630	258353	535254	167388	81932	107676	63093.7	58723	142564	110208	180630	130748	189531	702071	74620.8	289079	310596	74663.4	173822	104889	190114	169641	127252
3-(4-hydroxyphenyl)lactate	Amino acid	Phenylalanine & tyrosine metabolism	32197	LC/MS Neg	acetylcarnitine (C2)	1395	181.1	6482-98-0;	C03672	HMDB00755	32568.6	33169.4	41722.5	25382.5	36486.8	38529.3	57336.6	28392.3	37617.7	26272.1	49900.1	27306.5	49995.5	36892.5	36495.6	70408.6	60486.5	44750.4	51738.4	32515.5	33809.6	41549.8	54115.4	62868.5	17413.3	28605	20267	37220.8	20047.2	33672.5	43527.8	38344.6	44538	40635.7	34294.8	41538.6	28394.7	43588.1	31261.9
3-carboxy-4-methyl-5-propyl-2-furanpropanoate (CMPF)	Lipid	Fatty acid, dicarboxylate	31787	LC/MS Neg	butyrylglycine (C4)	2815	239.1	86879-39-2;			139707	19004.5	66425.9	151730	86582.3	91756.9	99705.8	86405.9	21716	91989.8	99625.2	46782.2	23129.4	131562	131971	33245.7	73765	93600.7	62771.2	46444.4	68527	172377	25040.8	78627.8	135982	152465	159414	179483	148578	146615	104732	164798	74219	151687	185866	58899.8	156342	168083	45097.9
3-dehydrocarnitine*	Lipid	Carnitine metabolism	32654	LC/MS Pos	3-dehydrocarnitine**	980	160.2	10457-99-5;	C02636	HMDB12154	38702.9	25094	24872.2	21240.3	76117.4	66906.7	57929.9		146387	46930.5	25419	31496.4	47604.2	27352.4	41582.7	46511.7	64189	54244.5	61356.1	61736.5		31862.3	56670.1	42887.4	16164.1	67171.1	21894	84830.2	59316.9	52947.7	35619.6	27010.8	33760.6	69774.1	73013.4	28142.6	67306.9	56606	68784.3
3-hydroxybutyrate (BHBA)	Lipid	Ketone bodies	542	GC/MS	3-hydroxybutyrate (BHBA)	1203.5	116.9	625-72-9;	C01089	HMDB00357	620135	325458	326452	320318	606164	448455	273877	235878	576222	385701	434964	158338	232375	448331	1.15835e+06	195482	473267	312520	235226	824686	306940	277875	459848	529418	3.71682e+06	2.68575e+06	1.62739e+06	844111	1.31161e+06	634013	303241	379743	1132241	437122	1.15716e+06	1.74134e+06	2567447	1.5694e+06	461874
3-hydroxyisobutyrate	Amino acid	Valine, leucine and isoleucine metabolism	1549	GC/MS	3-hydroxyisobutyrate	1205	177.11	2068-83-9;	C06001	HMDB00336	82640.7	96798.7	73731.3	56152.6	126311	74174.2	109268	47453.3	100641	69289.2	84278.8	44374.8	63613.3	84374.4	91987.6	100054	125886	60349.6	34337.7	80395.1	104463	66870	90209.2	98534.2	111871	126430	90267.6	125405	71565.7	85858.6	100927	36145.7	87653.3	51693.6	125331	104346	88677.9	85954.2	24176.6
3-indoxyl sulfate	Amino acid	Tryptophan metabolism	27672	LC/MS Neg	3-indoxyl sulfate	2258	212	2642-37-7;		HMDB00682	81592.7	69493.7	118392	244817	119992	70557.2	113437	78888.5	34987.4	74893.3	100417	95542.2	55642.8	98664.3	42419.2	103733	54918.1	63555.2	25625.2	95338.3	91634.4	82816.2	75673.7	123214	76476.2	34340.1	34656.9	196397	70165.6	132733	113920	150157	42231.1	68225.2	128433	43554.6	47621.1	87365.8	40742.4
3-methyl-2-oxobutyrate	Amino acid	Valine, leucine and isoleucine metabolism	21047	LC/MS Neg	3-methyl-2-oxobutyrate	1489	115.1	3715-29-5;	C00141	HMDB00019	37831.1	45804.5	48798.5	23432.8	40791.4	60633.1	48381.4	27796.9	38270.7	48933	80747.9	19788.9	54802.7	73739.6	47750.9	32063.8	52882.2	60244.9	31711.2	55491.1	54658.4	56602.8	70090	55189.3	34786.1	77092.7	58365.7	74845.5	77825.6	71973.5	52480.5	58588.6	93008.1	84375.1	64363.5	72567.6	47187.4	61886.9	53970.1
3-methyl-2-oxovalerate	Amino acid	Valine, leucine and isoleucine metabolism	15676	LC/MS Neg	3-methyl-2-oxovalerate	2106	129.2	51829-07-3;	C00671	HMDB03736	89468.3	102345	113144	74801.8	133899	242862	177154	141277	102056	156846	304872	66199.4	189351	213813	114946	129203	191389	181560	100918	173104	121782	171262	173582	131845	99350	314308	192436	246217	283770	229954	164864	109984	231074	263195	212031	281870	193779	232912	169056
3-phenylpropionate (hydrocinnamate)	Amino acid	Phenylalanine & tyrosine metabolism	15749	LC/MS Neg	3-phenylpropionate (hydrocinnamate)	2830	149.1	501-52-0;	C05629	HMDB00764	32571.9	39013.1	79346.6	177771	208373	207588	109826	31671.2	7532.9	17535.2	62776.9	86396.1	47647.5	82142.7	24606.8	63051	85617.1	48009.5	6074.8	59069.8	75069.8	17776.6	27259.6	100402	39071.5	17252.8	16905.5	69583	30219.1	45196.9	38600.1	168406	32268.7	63908.2	56411.6	14245.4	24235	14959	76886.9
4-androsten-3beta,17beta-diol disulfate 1*	Lipid	Sterol/Steroid	37202	LC/MS Neg	4-androsten-3beta,17beta-diol disulfate 1*	3735	224.3			HMDB03818	7724.3			9604.9	7904.1	5537.7	5361.8			4031.2	6559.2		7986.4	4366.9	12090.2			24721.1	4933	10122.9		6584.6			17262.1	7066.6	5149.3				7860.5		8643.6	7281.8	9295.5		5477.4	9838.3	7763.7
4-methyl-2-oxopentanoate	Amino acid	Valine, leucine and isoleucine metabolism	22116	LC/MS Neg	4-methyl-2-oxopentanoate	2200	129.2	816-66-0;	C00233	HMDB00695	202301	258732	245159	151667	178699	399325	261182	59005.7	124152	204118	167011	117653	231610	333379	179536	192007	299736	297231	137599	219447	260700	205639	229104	247431	175572	284899	263490	308788	298113	275347	154842	155625	441167	310182	217926	288834	195190	236576	201809
5-dodecenoate (12:1n7)	Lipid	Medium chain fatty acid	33968	LC/MS Neg	5-dodecenoate (12:1n7)	5206	197.2	2430-94-6;		HMDB00529	22965.9		13914.5	18406.1	18437.9	5091.9	9743.2		29576.1	28396.5		10212	19484.4		31018.5	19644.7	6767.1		16480.1	43875.3		23120.8	13283.8	22939.3	43999.7	69894.5	71320	20073.8	47707.2	18952.1	17848.4	21247.7	75529.5	19023.1	22391.8	84590.3	59171	62913.5	16884.9
5-HETE	Lipid	Eicosanoid	37372	LC/MS Neg	5-HETE	5372	319.2	73307-52-5;
5-oxoproline	Amino acid	Glutathione metabolism	1494	LC/MS Neg	5-oxoproline	744	128.2	98-79-3;	C01879	HMDB00267	83348.7	71873.1	70249.2	119999	69952.9	97384.1	124637	57889	49077.9	80763.7	78174.5	69692.8	115481	119238	147941	102745	83144.5	75160.8	86217.3	149943	64202.6	77709.6	72631.4	75325.7	43301.3	59090.2	48159.8	88837.6	70440.2	62324.1	57393.3	48854.8	74064.4	49803.7	62828.4	77637.6	51481.6	85076.4	52095.5
7-alpha-hydroxy-3-oxo-4-cholestenoate (7-Hoca)	Lipid	Sterol/Steroid	36776	LC/MS Neg	7-HOCA (7-alpha-hydroxy-3-oxo-4-cholestenoate)	5268	429.4	115538-85-7;	C17337	HMDB12458	101052	129753	146043	137862	209506	163945	160367	63551.5	216071	112330	79588.7	197168	116479	143030	138028	138579	245651	110893	143502	129499	137183	165626	142183	122069	92341.2	153730	141752	81644.2	157168	78250	111283	136823	94043.6	118224	80480.2	139402	126055	110353	108242
acetylcarnitine	Lipid	Carnitine metabolism	32198	LC/MS Pos	hydroxyproline	1203	204.2	5080-50-2;	C02571	HMDB00201	750517	613317	464959	420325	536738	734857	725645	197365	2.28679e+06	641266	448730	409652	795026	437780	684484	572465	652021	693696	538259	839164	293480	1.16279e+06	2.00151e+06	892622	1.46281e+06	676359	801854	604168	791332	1.09473e+06	939874	346094	1.10351e+06	1.4897e+06	872089	780142	961394	683287	617413
acetylphosphate	Energy	Oxidative phosphorylation	15488	GC/MS	acetylphosphate	1263	211	94249-01-1;	C00227	HMDB01494	183447	369540	344171	84957.1	472628	279180	496717	176457	280107	397082	40355.5	176817	299764	311373	208771	270431	323059	181600	132884	253002	262697	179619	468569	190533	237836	370355	193116	379874	358212	301715	181529	257811	281679	148843	147528	394307	505770	328861	325874
adipate	Lipid	Fatty acid, dicarboxylate	21134	GC/MS	adipate	1522.2	110.9	124-04-9;	C06104	HMDB00448	1.83662e+06	1657518	1.57853e+06	1.78551e+06	1.56088e+06	1.64938e+06	2.00849e+06	2.51899e+06	1.2039e+06	1.4596e+06	1.90859e+06	1.73518e+06	2.30451e+06	1.90045e+06	2276904	1.476e+06	1.61167e+06	1.43212e+06	1.77733e+06	2.37487e+06	2.27157e+06	1.99655e+06	2.03807e+06	2.47706e+06	2.11119e+06	2.49413e+06	1.68687e+06	2.0591e+06	2.05001e+06	1.98906e+06	1.61658e+06	2882443	2564619	2.17424e+06	2.42178e+06	2.31597e+06	1.87185e+06	2526918	1.87155e+06
adrenate (22:4n6)	Lipid	Long chain fatty acid	32980	LC/MS Neg	adrenate (22:4n6)	5684	331.3	2091-25-0;	C16527	HMDB02226	446666	396348	315232	427911	175766	110354	338565	113497	248821	265200	432387	300893	276306	243220	304558	333004	240926	87548.3	556503	348644	257586	203341	127966	256482	260819	478138	446420	294458	404548	260922	180487	113558	361730	304366	479768	567275	545878	421681	436074
alanine	Amino acid	Alanine and aspartate metabolism	32339	GC/MS	AMP	1487.9	232.1	56-41-7;	C00041	HMDB00161	3401949	5.73027e+06	5.6186e+06	6449161	5084139	9603153	11550390	2.69983e+06	3.50207e+06	4869783	6.40672e+06	5.02648e+06	4.8984e+06	5.33383e+06	4413691	6.43783e+06	6666755	8335816	5.04443e+06	3.91195e+06	4.77108e+06	5596173	5860231	7.97317e+06	1.78619e+06	5.0627e+06	4215176	5.4845e+06	4780308	5807772	7067887	6873573	4705412	6.65547e+06	7.13772e+06	6.78075e+06	3.08147e+06	5714839	6.55123e+06
allantoin	Nucleotide	Purine metabolism, urate metabolism	1107	GC/MS	allantoin	1809.8	518.3	97-59-6;	C02350	HMDB00462	110539	113153	151858	109783	102868	67142.9	90961	58776.6	107216	121394	124490	86563	218814	128122	147859	252410	63651.4	77514.1	127846	97274	49067.3	172418	206924	51478	319976	125026	99634.4	88070.5	238805	147154	113637	130786	161324	149231	158104	301455	83044.1	272166	24774.6
alpha-hydroxyisovalerate	Amino acid	Valine, leucine and isoleucine metabolism	33937	LC/MS Neg	alpha-hydroxyisovalerate	1142	117.1	600-37-3;		HMDB00407	22319.5	26178.2	33613.2	20358.3	26543.4	27664.3	45984.8	18269	19914.2	24137.5	34226.1	23673.1	32023.2	21214.3	26270.5	31350	42274.5	31161.3	40689.4	23229.9	25569.2	26593	32045.6	36378.7	21696.9	33066.1	21549.7	28875.6	24715.8	18036.2	19261.5	33656.9	26770.9	18512.2	23766	27821.1	25294.7	25196.6	26958.3
alpha-ketoglutarate	Energy	Krebs cycle	33453	GC/MS	alpha-ketoglutarate	1779	419.1	305-72-6;328-50-7;22202-68-2;	C00026	HMDB00208	75671.7	65387.2	49335.5	87505.7	67588.2		106490	39154.5	45741.7	99288.5	103974	38486.9	32671.1	85046.5		92602.7	81338.2	44588.5	55886.3	60067.1	37997.3	97789.2	55502.1	100778	44479.7	95899.9	82162.6	73611.4	96932.1	66362.1	65874.7	79101	45697.3	78172.3	56439.5	16192.9	31969.8	38112.2	61326.6
alpha-tocopherol	Cofactors and vitamins	Tocopherol metabolism	1561	GC/MS	alpha-tocopherol	2305.4	502.5	59-02-9;10191-41-0;	C02477	HMDB01893	928595	1.23664e+06	766287	815617	998948	1.58605e+06	1.30694e+06	579003	673095	1.25351e+06	930019	885410	950481	666420	502441	997017	1.17149e+06	1.07073e+06	1.13608e+06	839165	942323	739401	1.03776e+06	666485	615330	924973	653590	789528	714455	674064	363161	774432	555656	700850	536057	579290	585011	896821	798894
arabitol	Carbohydrate	Nucleotide sugars, pentose metabolism	38075	GC/MS	arabitol	1687.5	307.1	488-82-4;	C00474	HMDB01851	13448.7		21462.8	36089.1			47688.8			6379.8	35884.7		29865.4		14869.2	20537.4	37334.8	16852.6	15745.4	15221.4	20409.3	17946.5	13181.1	16037	13097	10049.8		7883.8	4045.3		10811.9	21330	6933.5			17130.5	12249.1
arachidonate (20:4n6)	Lipid	Long chain fatty acid	1110	LC/MS Neg	arachidonate (20:4n6)	5525	303.4	506-32-1;	C00219	HMDB01043	293468	135412	333629	313634	406993	208127	220088	151931	333826	319638	211241	273074	284651	184090	237808	250564	269249	146366	374407	244183	169892	375897	336744	354663	406091	659929	556605	381772	584843	368532	383262	560848	821553	511436	539165	594900	542074	577709	427486
arginine	Amino acid	Urea cycle; arginine-, proline-, metabolism	1638	LC/MS Pos	arginine	650	175.2	1119-34-2;	C00062	HMDB00517	277904	503314	316112	296661	228900	327342	336388	520649	204938	211387	342031	181922	359833	242113	231439	262756	302328	209131	341409	221270	594781	229458	264761	285214	167016	143810	277529	299186	349451	211275	271450	332564	288200	285590	275275	233660	235208	234385	291838
ascorbate (Vitamin C)	Cofactors and vitamins	Ascorbate and aldarate metabolism	1640	GC/MS	ascorbate (Vitamin C)	1850.1	332.1	134-03-2;	C00072	HMDB00044	6607.4	39102.5	161307	40907	55033.5	506081	762297		57126.1	132934	46746	35383.7	432488	121587	178378	1.26868e+06	101434		173155	107418	260172	51513.1	23850.3			250766	170040		124212	35887.2	61329.4	72580.9	79519.9	174428	52284.1	32495.6	124640	72584.1
asparagine	Amino acid	Alanine and aspartate metabolism	34283	GC/MS	asparagine	1854	232.2	70-47-3;	C00152	HMDB00168	76611.6	105245	86449	126186	71499.4	115592	148056	121709	65498.1	124456	365501	94226.9	149759	102002	105549	125500	109850	166826	130352	114954	158128	67412	97838.4	141231	31576	103559	110942	89629.3	69403.2	94672.7	118913	85804.3	88419.9	117077	154865	77352.4	109215	80740.4	73732.5
azelate (nonanedioate)	Lipid	Fatty acid, dicarboxylate	18362	LC/MS Neg	azelate (nonanedioate; C9)	1322	187.2	123-99-9;	C08261	HMDB00784	30604.9	31054.2	29459.5	32270.3	22628.9	47990.4	24752.3	37835.1	24213.1	27087.5	26463.2	23864.3	30874.9	27492	31604.9	27930.4	27750.8	24519.2	29868.6	33070.3	29253.6	26676.6	22441.8	37618.9	12671.3	29202	36426.2	33665.7	21311.9	21322.8	12469.6	29371.5	27671.5	18696.3	23088.8	21004.1	20986.1	27827.1	20010.2
benzoate	Xenobiotics	Benzoate metabolism	15778	GC/MS	benzoate	1291.5	179	65-85-0;	C00180	HMDB01870	408629	383390	323847	459449	400885	591198	958217	527525	467781	737744	399238	710626	788296	417030	517792	835602	773696	623367	448427	844452	385947	320446	368476	594406	497833	694565	515671	474363	432111	456067	475362	439448	557664	420126	579247	399507	468779	580102	376029
beta-alanine	Amino acid	Alanine and aspartate metabolism	35838	GC/MS	beta-alanine	1582.3	334.1	56-41-7;107-95-9;	C00099	HMDB00056	128006	113646	247679	174983	162137	228517	274133	63203.1	148752	545364	116448	180300	224946	86386.2	115015	224305	128584	161891	221478	178143	153103	165506	159589	175493	118786	167391	95174.7	72476	109630	131920	159847	138765	125228	177779	209321	201734	310449	240132	142266
beta-hydroxyisovalerate	Amino acid	Valine, leucine and isoleucine metabolism	12129	LC/MS Neg	beta-hydroxyisovalerate	1043	117.1	625-08-1;		HMDB00754	10308.5	9874.2	12456.3	14450.4	27316.2	21862	21368.9	9566.6	15282.6	14770.2	20675.6	25200.5	17828.8	19026.5	8531.7	31048.9	15641.2	20349.7	19447.6	16924.4	17730.4	7945.9	16916.6	13516.2	7262.8	22113.3	15080.4	14530.8	18423.9	9918.7	10518.6	20792.7	17849.1	11901.6	20989.2	16455.1	25441.2	19771	13514.7
beta-sitosterol	Lipid	Sterol/Steroid	27414	GC/MS	beta-sitosterol	2380.8	357.4	83-46-5;	C01753	HMDB00852					39359.4	79021.4	63715.8				27610.9				35958.6	37797.8	62799.6	57400.6			28273.8		22761.6			38499.5			39278.7					35958.6			27426.9	22827.3
beta-tocopherol	Cofactors and vitamins	Tocopherol metabolism	35702	GC/MS	beta-tocopherol	2260	488.3		C14152	HMDB06335			21336.3		25785.1		26317.4	33602.6	22738.3	47426.3	31783.3	26263.9	22072.3			21945.7	30263.5		26317.4	35654	31181		64622.3	28471.9		26860.1		15719.7		15160.2	18292.4		25558.4	25252.4	31436.6	29556.2	19772.4		27360.9
betaine	Amino acid	Glycine, serine and threonine metabolism	3141	LC/MS Pos	betaine	721	118.2	107-43-7;	C00719	HMDB00043	2104597	2.81684e+06	1937233	2915521	2.67059e+06	4.02697e+06	2.994e+06	2.74145e+06	1.27606e+06	1.82564e+06	3.45406e+06	2.10702e+06	1.90359e+06	2.84895e+06	1.40979e+06	3.38477e+06	2.69654e+06	2.74548e+06	1.69955e+06	1.79924e+06	3.22105e+06	2.01848e+06	1.70593e+06	3527328	1.79844e+06	2.13154e+06	1.82271e+06	3.0371e+06	1.70315e+06	2041058	1.93454e+06	4333012	2712041	2.85488e+06	1.74726e+06	2.39486e+06	1.33933e+06	2.45307e+06	2.65198e+06
bilirubin (E,E)*	Cofactors and vitamins	Hemoglobin and porphyrin metabolism	32586	LC/MS Pos	bilirubin (E,E)**	4625	585.2				35287.8	64237	170436	160979	210034	403947	50813.3		160555	175704	124738	72646.7	389968	196804	1.10756e+06	96101.9	161228	54103.5	177080	308111	86788.9	275001	247331	173764	167764	815840	483346	176416	531120	235685	202146	208147	862657	210028	650844	1.2427e+06	647409	1131877	82458.4
bilirubin (Z,Z)	Cofactors and vitamins	Hemoglobin and porphyrin metabolism	27716	LC/MS Neg	bilirubin	4812	583.2	635-65-4;	C00486	HMDB00054		6042.7		15089.4		6834	6309.5						10487.4	11892.9	14051.8	10584.1	4498.2			7048.7	7434.5					5481.7						5327.7				6930.6		6456
biliverdin	Cofactors and vitamins	Hemoglobin and porphyrin metabolism	2137	LC/MS Pos	biliverdin	4936	583.3	55482-27-4;55482-27-4 ;	C00500	HMDB01008	49996		21612.2	22340.4	39824.7	68845.5				20517.1	25839.6		67076	20570.2	127699				26565.9	48958.8		34374.9		51863.4	54484.9	150324	52900.5		102001	22752.5	42636.3		120037		141477	214764	87638.6	201570
butyrylcarnitine	Lipid	Fatty acid metabolism (also BCAA metabolism)	32412	LC/MS Pos	butyrylcarnitine (C4)	2007	232.2	25576-40-3;	C02862	HMDB02013	60357.1	111766	41800.7	55927	63221.8	113187	95250.7		129430	42694.5	64168.9	85603.9	31193.2	48719.5	62706.1	45954.5	91689.8	57833.5	36210.2	48294.5	53242.5	92611.8	101046	81044.2	58178.1	40160	27750.9	46178.9	54710	73088.6	44520.8	66613.1	55309.8	90029.3	38622.7	48758.4	23201.7	31971	44105
caprate (10:0)	Lipid	Medium chain fatty acid	1642	LC/MS Neg	caprate (10:0)	5092	171.2	112-37-8;	C01571	HMDB00511	194575	137273	180753	257749	242292	262945	465154	70640.2	262890	253062	159808	302804	187502	171178	219519	343755	202056	298412	263449	395855	168545	191996	219341	167622	155026	248142	184416	157280	217934	168762	179925	189592	221458	189261	208211	244874	257476	258846	207039
caproate (6:0)	Lipid	Medium chain fatty acid	32489	LC/MS Neg	caproate (6:0)	2766	115.2	142-62-1;	C01585	HMDB00535	54240.7	42927.6	61636.8	84940.8	79325.2	190464	82569.5	67322	105362	85037.8	62393.8	63647.8	67317.5	78576	50801.3	62164	90754.3	60309.1	82651.9	109168	48543.2	96827.1	92003.9	116537	107904	99471	72588.4	93011.3	90276.5	91606.3	94381.9	125448	83476	81181.1	84034.3	94308.8	102218	109904	67699.1
caprylate (8:0)	Lipid	Medium chain fatty acid	32492	LC/MS Neg	caprylate (8:0)	4367	143.2	124-07-2;	C06423	HMDB00482	66371.1	49054.3	75514.5	121104	126125	165220	155936	34083.5	132875	99657.2	60381.9	111592	69919	75294.6	71670.8	122577	108457	95333.2	123340	150513	59136.4	70826.3	76454.9	80128.7	79548.1	111716	81051	71271.3	97032.8	74827.7	99384.9	85110.1	80154	79922	76066.9	90676	98030	99166.1	75596.3
carnitine	Lipid	Carnitine metabolism	15500	LC/MS Pos	carnitine	702	162.2	461-05-2;	C00487	HMDB00062	2.06687e+06	1.61757e+06	1.82737e+06	1.23287e+06	838741	830232	686964	852748	2.75564e+06	1.048e+06	1.23153e+06	623548	1.51804e+06	904282	1.47034e+06	531597	593734	615748	1.08636e+06	814218	1.1939e+06	2.48333e+06	2.53786e+06	2.93458e+06	2.01777e+06	1.02145e+06	1.18844e+06	1.27295e+06	1.12418e+06	1.88942e+06	1.30488e+06	2.21803e+06	3033673	2.07659e+06	1.80554e+06	862382	1.26345e+06	1084410	1.34139e+06
carnosine	Peptide	Dipeptide derivative	1768	LC/MS Neg	carnosine	813	225.2	305-84-0;	C00386	HMDB00033									19007.7									49064							14535.8										78867.6
catechol sulfate	Xenobiotics	Benzoate metabolism	35320	LC/MS Neg	catechol sulfate	1928	188.9		C00090		32074	11594.3	29264.3	39615.4	42866.3	84868.1	54182.6		17964.2	13921	12735.3	49210.3	16123.1	13283.2	7696.5	26380.8	73724.9	65268.4	55426.5	33936.7			14448.8	156621				15927.4	8310.4	6866.1	8350.7			11294.5	20608.1		22644.9	4303.9	25553.1
chiro-inositol	Lipid	Inositol metabolism	37112	GC/MS	chiro-inositol	1857	318.1	643-12-9;							123009	156409	32087.2				11593.5			26406					28450.7	21997	7415.5			19952.3															15340.1
cholate	Lipid	Bile acid metabolism	22842	LC/MS Neg	cholate	5148	407.4	81-25-4;	C00695	HMDB00619	9490.5		7691.8	8703.6		36603.8		10103.7			55316.7	9642.2	17161.3	6410.2	2333.8	10585	36206.3	9769.3	5034.1	7089.5				20467.2							4629.1	5899			8110.6		7127.5
cholesterol	Lipid	Sterol/Steroid	63	GC/MS	cholesterol	2316.9	329.3	57-88-5;	C00187	HMDB00067	9989342	11173351	11483738	12236680	13180244	17295418	18912126	7560715	16039775	15571535	9157699	13584042	8472610	9381418	10480321	12996277	12979970	11766295	14508362	10739899	9657963	10151835	12962322	9735890	10102409	15068674	10481444	11341871	13076030	10790710	6006051	11496729	8547716	12608250	12622146	13025936	10232324	15612659	10645783
choline	Lipid	Glycerolipid metabolism	15506	LC/MS Pos	choline	674	104.2	67-48-1;	C00114	HMDB00097	534073	600762	369641	409327	464855	483305	459973	636182	478499	482816	641920	437344	457709	390517	387800	432683	413539	418642	404782	486291	628783	445205	413864	475217	276231	416106	381318	446827	466968	438098	277776	584216	609733	437529	324484	378402	394100	392088	353416
cinnamoylglycine	Xenobiotics	Food component/Plant	38637	LC/MS Neg	cinnamoylglycine	3139	204.1				15872.7	14668.2	23998.8	23483.3	28451.6	28611.5	24255	6946.2	4630.3	6003.6	12501.8	11021.4	9775.3	16080	10123.7	9194.3	45761.4	13886.1		15046.6	6202.4	9159	10667.6	19634.7	12626.9	8624.7	7910.6	19982.6	24907.8	17701	12891.1	12808.1	13783.1	12376.7	23489.4	4974.6	12982.9	10389	11220.9
cis-vaccenate (18:1n7)	Lipid	Long chain fatty acid	33970	GC/MS	vaccenate (18:1n7)	1987	339.3	693-72-1;	C08367		225597	92561.9		171376	172459	157474	105731	74625.2	308813		47856.6	68612	135358	113550	475904	58120.1	73226.6	89515.6	162151	454668	107599		182298	265927	275196	635332	437146	218939	438398	172240	79550.1		400075	180666		592617	353534	410022
citrate	Energy	Krebs cycle	1564	LC/MS Neg	citrate	591	191.1	77-92-9;	C00158	HMDB00094	42928688	39058128	43303740	45521076	44036148	44526800	45643472	43615308	38947108	44188868	43331244	41713536	43213368	40600356	43112552	43304504	42584124	42514968	44637500	45906992	41710748	42993908	43313436	45797292	43212596	43023816	38519288	45447916	42221272	42993804	40767364	45262280	44026540	43959852	45483984	43552812	41376676	46764424	41320396
citrulline	Amino acid	Urea cycle; arginine-, proline-, metabolism	2132	LC/MS Pos	citrulline	715	176.1	372-75-8;	C00327	HMDB00904	526917	540672	639814	498071	450708	487966	552622	559431	194107	381967	643071	365446	498195	472773	340120	455117	595734	431383	449868	388699	685332	313731	291094	497570	192638	278477	344748	479451	351344	316122	320240	306476	390307	389331	389569	277527	385526	331568	405234
corticosterone	Lipid	Sterol/Steroid	5983	LC/MS Pos	corticosterone	4856	347.2	50-22-6;	C02140	HMDB01547	72082.1	83517	75390.3	50106.1	57015	51242.6	25788.3	23792.9	97007.6	94359.2	43658.2		65689.5	39587.9	160994	38121.2	27843.3	68372	47882.5	49352.2	30760.6	128279	100875	154945	142598	169079	125182	94207.1	160277	98335.6	76882.2	47805.3	76866.7	100607	88338.5	76727.1	82610.4	167295	50420.2
cortisol	Lipid	Sterol/Steroid	1712	LC/MS Pos	cortisol	4573	363.2	50-23-7;	C00735	HMDB00063	426862	362058	321134	497320	519079	614698	315172	135492	204868	388035	343670	382671	539852	232912	271567	334816	499944	452370	269229	265749	145345	406147	594616	254433	287143	709412	108388	374783	226510	281780	200184	416269	202032	261852	186268	269782	320834	263150	186912
cortisone	Lipid	Sterol/Steroid	1769	LC/MS Pos	cortisone	4420	361.2	53-06-5;	C00762	HMDB02802	130222	171814	146097	146656	239292	226509	217827	149193	100858	99861.6	173012	198614	124296	122669	107972	160363	193615	225792	196943	194634	192046	137494	94080.9	145993	90560.7	144076	113002	135560	103334	136629	80273.6	292268	126040	179635	116126	100965	78032.6	161526	136796
creatine	Amino acid	Creatine metabolism	27718	LC/MS Pos	creatine	758	132.1	57-00-1;	C00300	HMDB00064	2.45455e+06	3665826	3.97287e+06	2.88035e+06	2.51015e+06	2.72772e+06	1.58196e+06	1832977	2.295e+06	5482191	2144572	976591	4.02926e+06	2.17692e+06	1.14472e+06	2.8239e+06	1.03862e+06	1.96308e+06	2202867	2.24741e+06	3876712	2638777	3.45589e+06	2.99141e+06	3.77882e+06	3.35317e+06	2.95278e+06	2.66264e+06	2.39855e+06	3.12818e+06	3.8529e+06	1.986e+06	4.17114e+06	2.70385e+06	3.7377e+06	3874022	3.64635e+06	3.51135e+06	2228394
creatinine	Amino acid	Creatine metabolism	513	LC/MS Pos	creatinine	730	114.1	60-27-5;	C00791	HMDB00562	1.92475e+06	1.63705e+06	2.10529e+06	1.29595e+06	888037	765988	1.02598e+06	1.86674e+06	688227	1.2439e+06	1.53602e+06	861488	1.60948e+06	1.31858e+06	1.61652e+06	988258	1.28862e+06	942973	1.41369e+06	953562	1.35056e+06	1.57325e+06	1.26379e+06	1.80833e+06	1.58152e+06	950055	1.18124e+06	1.09989e+06	885031	1.50589e+06	941614	2494444	1687427	985714	1.50774e+06	1.1679e+06	1.00064e+06	1.21907e+06	776212
cysteine	Amino acid	Cysteine, methionine, SAM, taurine metabolism	31453	GC/MS	cysteine	1560.1	218	52-90-4;56-89-3;	C00097	HMDB00574	202284	65440.6	65906.1	79118.8	84190.7	65587.1	74926.8	157763		60105.8		59635.4	97629.8	73600.8	125328	85457.3	135340	35869.9	38154.1	111367	86269.4	77829.3	60377.1	74582.6	71532.7	45094.1	79081.4	65460.8	59086.5	54250.7	44130.4	67957.4	97805.4	38974.3	40541.5	66998.2	46346.5	55458.9	36326.8
decanoylcarnitine	Lipid	Carnitine metabolism	33941	LC/MS Pos	decanoylcarnitine (C10)	4700	316.3	1492-27-9 ;	C03299	HMDB00651	88310.3		67309.1	35659.9	47894.3	37593.6		13254.4	208694	60285.3			62753	35215.8	191662	23886.2			54690.2	137423	17705.5	125968	68533.9	196458	150936	219501	126746	33063.4	109049	94671.8	77972.8	18984.7	235442	64602.7	163395	272970	126827	318251	41599.6
deoxycarnitine	Lipid	Carnitine metabolism	36747	LC/MS Pos	deoxycarnitine	759	146.1	6249-56-5;	C01181	HMDB01161	187145	179674	220354	167853	185644	183536	175725	88982.4	350003	284512	76135.2	200976	234644	152132	267752	170407	154001	125160	162988	223219	94084	305334	383307	460631	292551	196306	172208	273142	132062	448740	236715	146476	272676	302865	270043	231957	210812	212780	229929
deoxycholate	Lipid	Bile acid metabolism	1114	LC/MS Neg	deoxycholate	5268	391.4	83-44-3;	C04483	HMDB00626	70935	46413	342628	65654	18808.7	90346.2	14807.2	16848.6	21093.4	29787	25458.3	96050.4	143177	44230.7	37255.4	50643.8	61847.8	17115.2	17249.1	33406.7	56950.2	12022.4	59054.5	202507	21786.5	9002.2		21190.9	10158.4	32301.7	40377.3	152552	54156.9	50844.9	34116.4	65916.2			51408.4
dihomo-linoleate (20:2n6)	Lipid	Long chain fatty acid	17805	LC/MS Neg	dihomolinoleate (20:2n6)	5722	307.3	2091-39-6;	C16525		968811	141850	663807	667736	705389	269111	139667	143139	542281	715046	159799	158806	501723	429665	818183	272818	104364	168809	686646	724809	112607	663871	699355	728432	589457	1.50346e+06	997018	718188	1.25785e+06	504852	481574	412879	975946	659942	1.12191e+06	1.37084e+06	1.16431e+06	826029	504497
dihomo-linolenate (20:3n3 or n6)	Lipid	Essential fatty acid	35718	LC/MS Neg	dihomolinolenate (20:3n3 or 3n6)	5600	305.4		C03242	HMDB02925	341642	105348	279342	339670	281544	174716	80757.1	71014	302515	344438	100691	113042	197810	147988	225329	140424	93700.9	106957	383774	302033	93830.3	241514	215793	260606	213270	456497	409450	329401	453470	263025	213633	300294	374086	297861	365621	478242	443793	318614	257446
diisopropanolamine	Xenobiotics	Chemical	21023	LC/MS Pos	diisopropanolamine	938	134.1	110-97-4;			178974		230886				275115							139852	204818					270695		122650	151155	389162	59005	105324	83166.9	176108	132668	132668	418807	34608.9	143236	74903.6	92598.1	164584	186989	107651	99950.1
dimethylarginine (SDMA + ADMA)	Amino acid	Urea cycle; arginine-, proline-, metabolism	36808	LC/MS Pos	dimethylarginine (ADMA + SDMA)	812	203.2		C03626	HMDB01539,HMDB03334	266283	61264.5	159978	276140	166708	415922	230086	110918	159671	260950	149512	301136	365236	268544	307867	287176	280706	483908	168663	270403	121365	289175	235396	247177	200151	206035	81415.7	500123	316931	314734	187225	167283	270905	16151.6	265511	213934	216525	245698	232126
dimethylglycine	Amino acid	Glycine, serine and threonine metabolism	5086	GC/MS	dimethylglycine	1030	57.9	1118-68-9;	C01026	HMDB00092	291156	214139	210776	245274	291198	272014	250905	171309	208398	304815	225010	242896	259122	492542	157016	485978	345040	319234	237056	328133	226418	216811	309535	447189	194469	341446	187628	231782	220963	175443	269881	258042	290112	519669	214850	211480	369040	292420	394832
docosadienoate (22:2n6)	Lipid	Long chain fatty acid	32415	LC/MS Neg	docosadienoate (22:2n6)	6017	335.4	7370-49-2 ;	C16533		29564.8	9793.4	19263.6	21792.7	27848.4	16770.8	8917.3		25271	20109	4110.4	8218.9	22785.2	20997.4	42160.6	13611.3	9968.7	11225	31288.8	21606.3	9930	20069.7	32739.9	23958.5	18740.7	35164.3	24141.1	23012.5	35486.5	22719.1	15467.1	18840	35411	20728.7	38158.7	49006.4	37985.2	28725.2	15867.5
docosahexaenoate (DHA; 22:6n3)	Lipid	Essential fatty acid	19323	LC/MS Neg	docosahexaenoate (DHA; 22:6n3)	5518	327.3	6217-54-5;	C06429	HMDB02183	386756	181352	488826	507238	674563	332313	374470	154872	726008	721344	180094	365604	636330	494344	551625	476354	246749	209267	616391	775306	146333	348894	457076	524979	496299	1.06799e+06	1.1048e+06	784248	807063	540153	408618	604420	928514	786290	768204	1.25914e+06	991877	825533	737423
docosapentaenoate (n3 DPA; 22:5n3)	Lipid	Essential fatty acid	32504	LC/MS Neg	docosapentaenoate (DPA; 22:5n3)	5574	329.4	2234-74-4 ;	C16513	HMDB01976	237710	93518.9	350158	317932	474296	199472	149200	81260.1	417978	559837	87239.2	176527	386998	293637	589448	215800	111180	120827	318480	625953	86654	259429	250778	361188	398926	1.15516e+06	785830	507458	681208	364863	259836	298658	810623	479372	703113	1.0362e+06	1.12658e+06	597599	403711
eicosapentaenoate (EPA; 20:5n3)	Lipid	Essential fatty acid	18467	LC/MS Neg	eicosapentaenoate (EPA; 20:5n3)	5442	301.3	10-2005-9;10417-94-4;	C06428	HMDB01999	142467	115441	157956	147579	201735	97929.6	105844	62115.8	126128	191254		129441	195033	103215	153519	126549	106046	101707	81465.5	165398	102221	147168	131434	194549	127748	336793	211638	195384	299174	148073	127160	206072	313168	204384	231484	309191	249981	237664	179855
eicosenoate (20:1n9 or 11)	Lipid	Long chain fatty acid	33587	LC/MS Neg	eicosenoate (20:1n9 or 1n11)	5955	309.4			HMDB02231	749096	143998	388833	413990	489358	201367	105222	142649	522772	548496	142549	108636	274195	291945	827774	181620	69738.5	131497	583610	661305	84295.7	530271	751484	380960	531174	1.27614e+06	678019	632479	825768	480956	312994	181133	728584	424199	957894	1.32266e+06	1711149	647928	370063
ergothioneine	Xenobiotics	Food component/Plant	37459	LC/MS Pos	ergothioneine	847	230.2	58511-63-0;	C05570	HMDB03045	113728	174903	197049	91645.7	227756	196057	266732	469740	187083	125376	363946	209117	168738	294393	95174.2	188875	249202	286936	249466	282246	233631	95156.6	191009	199332	81597.4	171300	161232	357497	205756	202096	207716	190848	171225	296403	91214.4	173315	237806	143032	239955
erythritol	Xenobiotics	Sugar, sugar substitute, starch	20699	GC/MS	erythritol	1517.5	217	149-32-6;	C00503	HMDB02994	410660	388108	347899	453173	284866	330219	368505	476596	215654	351264	413262	331769	518707	370030	420103	421506	383331	405361	336160	365270	438992	465117	375690	497180	412896	395656	334719	403572	364161	420763	346148	564888	522153	464542	440453	461725	334063	433695	310687
erythronate*	Carbohydrate	Aminosugars metabolism	33477	GC/MS	erythronate**	1546.9	292.1	13752-84-6;		HMDB00613	46541.9	39863.3	54448.8	39408.7	54117.4	30696.7	40465.4	16228.9	23506.4	30947.4	41407.4	33981	68063.1	33601.3	32631.4	52231.1	62230.4	43055.4	44420.7	28998.8	38435.7	45341.1	55003.3	28589.5	29689	22102.8	24310.8	39591.2	21843.2		38609.3	46372.6	53190.9	42769	38779.8	22719.3	38694.5	32846.3	27082
fructose	Carbohydrate	Fructose, mannose, galactose, starch, and sucrose metabolism	577	GC/MS	fructose	1758	217	57-48-7;	C00095	HMDB00660	669684	755253	861982	622142	1.07699e+06	839778	308849	412036	351467	401815	654904	1.48686e+06	692566	539156	512833	244792	2.19642e+06	1.83136e+06	661858	813068	575941	931746	1.11987e+06	403524	919135	751309	240529	1.05891e+06	444899	499593	505768	681957	496774	551282	595583	634806	306970	756016	893398
fumarate	Energy	Krebs cycle	1643	GC/MS	fumarate	1382.1	245	100-17-8;	C00122	HMDB00134	72585.8	47469.4	22592.1	46178	46606.4	36563.4	47454.4		48063.4	34816.7	46895.9	22004.5	72145.2	68114.5	87598.5	48547.8	74878.8	60646.4	36773.4	64238.1	54647.6	64504.9	36335.5	47953.8	35439.8	56832.9	69092.1	70480.6	11503	72936.5	36934.3	31546.6	72975.1	63845.2	58163.7	76993.1		50174	27590.2
gamma-glutamylglutamine	Peptide	gamma-glutamyl	2730	LC/MS Pos	gamma-glutamylglutamine	806	276.1	10148-81-9;		HMDB11738	45139.9	116182	102223	116391	137779	153215	172463	63791.9	46443.3	128126	100471	54207.3	144782	175490	278437	116093	165819	156025	156168	126738	53883.5	60119.2	99635.3	110406	61343.3	65917	80663.3	108470	71285.8	127616	104618		107428	70012.1	85657.5	72731.4	80232.5	124532	84283.3
gamma-glutamylisoleucine*	Peptide	gamma-glutamyl	34456	LC/MS Pos	gamma-glutamylisoleucine**	2644	261.2			HMDB11170	36357.7	50471.2	28062.2	33326.4	34935.5	40837.6	43004	31442.7	18741.4	32998.6	49854.2	24744	58179.6	49925.8	25580.5	48214.7	31661.5	35876.1	22797.6	29082.4	43966	37815.6	38608.1	20929.9	34081.8	41819.5	46968.1	37286.2	36581.2	31895.5	44001.4	34167.7	54523.7	38537.4	37368.9	67837.4	49882.5	42622.5	40263.4
gamma-glutamylleucine	Peptide	gamma-glutamyl	18369	LC/MS Pos	gamma-glutamylleucine	2744	261.2	2566-39-4;		HMDB11171	114155	180279	110609	143455	129519	192740	187270	108067	61685.4	122267	200980	105984	182717	140232	100622	151102	142407	157770	91072.4	110980	131321	89041.3	97290	99872.1	95244.8	118759	128434	117330	118358	94076.7	98611.2	48433	173502	62347.6	100440	171044	124841	125780	96751.8
gamma-glutamylmethionine	Peptide	gamma-glutamyl	37539	LC/MS Pos	gamma-glutamylmethionine*	1993	279.2	17663-87-5;			32562	31482	45164.4	36026	79086.8	86782.3	69759.5			52441.4	53077.8	45151.7	89460.1	38810.2	60296.8	55331.3	59154.4	72803.5	73009.2	59676.3	30469.4	26112.5	49498.1	71036.1				64049.5	26743.1	34642.6	74787	27502.4	25437.4	37993.7	43431.3		43444	38935.3	46186.3
gamma-glutamylphenylalanine	Peptide	gamma-glutamyl	33422	LC/MS Pos	gamma-glutamylphenylalanine	2846	295.1	7432-24-8;		HMDB00594	104875	107931	88474.4	139120	102027	137947	141399	87281.8	54814.8	99586.5	99146.4	73934.2	112230	109170	105130	111114	119218	120343	50630.5	85812.7	83020.4	72526.6	80294.8	152684	68569.8	79411.3	68896.2	86883.5	92174.9	70714.6	81724.4	70913.6	128603	68006.7	57624.3	75348.2	87892.4	84221.9	92817.1
gamma-glutamyltyrosine	Peptide	gamma-glutamyl	2734	LC/MS Pos	gamma-glutamyltyrosine	2073	311.2	7432-23-7;			25835.6	30240	36185.2	25769.7	53632.2	45127.6	54872.9	26511.2	35357.2	23879.1	40058.6	32798.4	31268.8	38119.1	25091.1	65092.8	77110.6	46937.9	33035	46801	25126.8	23740.8	48842.2	29361.1		25718.1		34807.6		24216.2	30799.8		41672.4		23277.2	23587.9	26608.8	29437.1	30799.8
gamma-glutamylvaline	Peptide	gamma-glutamyl	32393	LC/MS Pos	gamma-glutamylvaline	2040	247.2	2746-34-1;		HMDB11172	45762.4	55998	43442	63764.5	64303.1	60486.2	85781.1	37969.3	39325.2	60984.3	76897.3	57044.9	80446.7	64633	47059.3	100430	51305.9	80252.8	32893.1	47522.9	63296	60458.9	75741.7	53734.9	57456	57975	50396.3	75839.6	67870.4	46426.7	64632.5	44226.8	77188.6	57178.2	54045.1	93584.5	81034.1	80718.6	76199.9
gamma-tocopherol	Cofactors and vitamins	Tocopherol metabolism	33420	GC/MS	gamma-tocopherol	2264	488.4	54-28-4;	C02483	HMDB01492	59942.4	57878.1	72227.3	83009.6	74032.3		41506.4	45422	46021	82704.6	39099.4	46620	28773.9			47177.1	48060.6	60545.5	67307.3	30466.1	33977	42936.5	60860.8	67505.9	58466.3	39694.9	21079.4		46075.5	37069.2	21479.2			38231.7		22543.5	32240.6	33528.8	44375.2
glucose	Carbohydrate	Glycolysis, gluconeogenesis, pyruvate metabolism	20488	GC/MS	glucose	1866.8	217.1	50-99-7;	C00293	HMDB00122	30396954	34242444	32502366	34766768	21303042	67469712	37705348	10489687	29566576	19815596	28330764	22183806	42584076	24306168	17728170	22645534	60677736	74772760	21697992	17371962	22221484	74019896	31549760	73758000	34248248	48376204	20107130	66695848	27597434	45907524	38200184	51002824	38495032	47556420	40906260	43126696	44300124	35988320	28952570
glutamate	Amino acid	Glutamate metabolism	32322	GC/MS	glutamate	1836.8	362.2	56-86-0;	C00025	HMDB03339	2.48116e+06	1652198	1.00793e+06	1.50137e+06	1.94091e+06	1.46918e+06	2.07963e+06	1.35707e+06	934200	1.87634e+06	2030875	1.65412e+06	1.22376e+06	1.72648e+06	1.16537e+06	1.54603e+06	667307	1.79704e+06	1.1513e+06	948536	1.56619e+06	1.8826e+06	1.27088e+06	1.39539e+06	933245	890527	1.16221e+06	1.20955e+06	1553670	1.32714e+06	1.1536e+06	2.66741e+06	1.63494e+06	1.49842e+06	1.65726e+06	1.34735e+06	1.15742e+06	959921	1.30336e+06
glutamine	Amino acid	Glutamate metabolism	53	LC/MS Pos	glutamine	684	147.2	56-85-9;	C00064	HMDB00641	1.17411e+06	1396316	1.33976e+06	1.4409e+06	1184574	1.43843e+06	1.57495e+06	878599	995223	1.25632e+06	1.12794e+06	1.41108e+06	1332019	1.25416e+06	1.17305e+06	1165973	1.59103e+06	1.48793e+06	1.24859e+06	1.42814e+06	1.16949e+06	1.22262e+06	1.07473e+06	982106	746918	759146	1.18118e+06	1.45542e+06	1.14041e+06	1108328	1396853	727632	1.12924e+06	1.59202e+06	1.2732e+06	829313	867469	1.16426e+06	1.53752e+06
glycerate	Carbohydrate	Glycolysis, gluconeogenesis, pyruvate metabolism	1572	GC/MS	glycerate	1360.7	189	600-19-1;	C00258	HMDB00139	59296.3	176914	51248	74272.7	128396	151782	93172.1	56159.5	38154.3	57880.7	133224	134936	44367.1	59669	84881.1	116212	112913	92673.5	63572.5	38255.8	67604.2	105732	149918	68425.4	95338	67592.4	64564	85202	89818.8	106382	110193	108726	76117.6	114850	149944	189716	73521.5	115533	94991.4
glycerol	Lipid	Glycerolipid metabolism	15122	GC/MS	glycerol	1311	205	56-81-5;	C00116	HMDB00131	2.32331e+06	4.51525e+06	2.99433e+06	1.8089e+06	2.47996e+06	3.44913e+06	3.52691e+06	3.28488e+06	3.56268e+06	3.53874e+06	4.01531e+06	1.4032e+06	3.53111e+06	2.53815e+06	2974277	2.48098e+06	5303914	2.49519e+06	2397854	2.12009e+06	3.47939e+06	3307534	4217815	5.13053e+06	2.95941e+06	4394756	5194053	3.40161e+06	4.70261e+06	3.58203e+06	2.31164e+06	2.26729e+06	8129664	4.59895e+06	2.8725e+06	7044099	2.8485e+06	6.13596e+06	1.98502e+06
glycerol 3-phosphate (G3P)	Lipid	Glycerolipid metabolism	15365	GC/MS	glycerol 3-phosphate (G3P)	1719.7	357.1	29849-82-9;	C00093	HMDB00126	147849	139300	189530	120180	306639	236751	234704	110997	131413	206834	133570	239464	131471	118647	124352	139300	205696	213647	198764	169450	105006	114463	144567	149663	95511.8	214938	94579.3	125741	117806	145916	88724.5	104982	103004	77841.2	171421	116539	150253	126128	116924
glycine	Amino acid	Glycine, serine and threonine metabolism	32338	GC/MS	alanine	1486.9	218.1	56-40-6;	C00037	HMDB00123	5.76907e+06	6.63275e+06	6.32697e+06	8.12444e+06	6182808	8168528	9761411	4.37737e+06	4.62084e+06	4.64859e+06	6.8128e+06	5647036	7.35939e+06	6515429	4915637	8863186	6254951	6086959	6599412	6323838	5111661	7472343	6673987	9694970	4.82605e+06	4.91447e+06	4.2105e+06	4.47369e+06	6142584	5.30195e+06	5519762	7.9005e+06	7220222	6.18637e+06	6.58514e+06	6319384	6.61994e+06	5.54335e+06	6139023
glycocholate	Lipid	Bile acid metabolism	18476	LC/MS Neg	glycocholate	5104	464.4	475-31-0;863-57-0;	C01921	HMDB00138	94535.9	50569	36047.1	28283.6	43029.9	84836.9	37020	172582	8747.4		128357	135330	35705.7	643698	55095.5	66161.8	35009.3	35998.4	27362.3	80343.7	89866.1	5992.1		106597	7038.7	39251	64932.8	48807	7646.8	15207.5	41310.1	50113.7		12068.5	38320.8	11060.6	56785.5	11121.8	15971.4
glycodeoxycholate	Lipid	Bile acid metabolism	18477	LC/MS Pos	glycodeoxycholate	5341	450.1	360-65-6;	C05464	HMDB00631	219335	154945	43541.5	40065.2	67320.5	113617	21929.6	122514			60269.8	177834	42679.4	380362	62330.8	100596	56066.8	61912.2		54086.8	83997.8	18748.3	18816.6	91452.3		41712.5	130463	39651.1	12979.1	30000	59932.2	155634		23047.5	29158.7	47749.4	71257.6	33081.5	35571.7
glycolate (hydroxyacetate)	Xenobiotics	Chemical	15737	GC/MS	glycolate (hydroxyacetate)	1119	177	79-14-1;	C00160	HMDB00115	67428.6	61318.3	76793	81107.7	91934.6	79087.4	82922.9	75600.2	75894.1	98817.1	65892.6	85487.5	69449.5	64527.1	58750.2	74430.6	89166.7	72393.7	83200.6	115498	85013.3	54226	91445.3	74477.1	68011.9	65381.8	55059.9	70861.9	114456	61321	84522.4	113170	72890.9		81233.9	92867.8	69179.1	74384.1	67909
glycolithocholate	Lipid	Bile acid metabolism	31912	LC/MS Neg	glycolithocholate	5338	432.4	474-74-8;	C15557	HMDB00698	54660.9	37908.3	36665.1	22149.4	18450.2	48441.2	12236.7	33537.9	13355.8		45252.4	33472.9	105036	100716			29821	18958.5	20269.5	7539.2	60111.5	22208	28897.7	19353.5	16574.5	15768.8		20269.5	18383.6	9251.5	10511.9	22072.9		8595.9		19961.2	22465	12725.3
glycolithocholate sulfate*	Lipid	Bile acid metabolism	32620	LC/MS Neg	glycolithocholate sulfate**	5015	512.3		C11301	HMDB02639	8447.2	6221	11534.5	11009	9736.5	14101.7	7242.9	4096.9	10704.6		11379.8	5818.4		23478.1	4341.5	7515	5332.2	7413.6		5599.9	6397.6		4198.9		5067.3	12139.5	8226.8	7929.1			6097.1	7431.2	5393.6	10271.9	6108.6	9847	20278.7	5079.7	8160.9
glycylleucine	Peptide	Dipeptide	34398	LC/MS Pos	glycylleucine	2236	189.1	869-19-2;	C02155	HMDB00759																								9280			23262.6		62561.4		13246.8
guanosine	Nucleotide	Purine metabolism, guanine containing	1573	LC/MS Pos	guanosine	1676	284	118-00-3;	C00387	HMDB00133		36211.3	24451	45771.9		54846.9	53323.8	24383	51684.1	39472.7		23785.3	80170.1	16789.2		34913.4		25326.7		97464.7	84632.4	26986.6	23722.9	17669.2	35365.7		74255.4	39705	21196.5	23460.5		21207.6	69021.1	18769.4	25433.9	66047.5	47628.6	42620.3	17072
heme*	Cofactors and vitamins	Hemoglobin and porphyrin	32593	LC/MS Pos	heme**	4985	616.2	14875-96-8;	C00032	HMDB03178	2.95107e+06	377278	152843	85354.3	798621	302198	80543	2.32207e+06	65985.5	249596	1158197	781106	252544	101164	318062	145674	400796	387586	658712	475919	168589	632690	350092	1116463	823122	167255	438752	478537	785180	314055	604273	70556.3	329223	107864	364997	174339	280796	170676	87109.9
heptanoate (7:0)	Lipid	Medium chain fatty acid	1644	LC/MS Neg	heptanoate (7:0)	3695	129.2	111-14-8;	C17714	HMDB00666	28013.1	21508.3	32001.4	47345.2	52317.7	69151.6	55119.7	29884.8	46987.9	47065.7	26607.3	46815.8	29911.2	36969.1	32225.1	40782.8	38650.2	35493	47170.7	51628.7	22072.9	29614.9	39095	39848.4	35784.8	43578.3	32006.9	34481.3	36712.3	32124	34521.4	48870.2	38586.2	33668.1	37268	37011.1	45954.8	41250.3	32755.9
hexadecanedioate	Lipid	Fatty acid, dicarboxylate	35678	LC/MS Neg	hexadecanedioate (C16)	4650	285.2	505-54-4;		HMDB00672	9444.3	7594.8	17089.6	11526.3			8325.6			15619.3	24179.3			18849.1	24682			9038.4	4092.4	34259			8547.4	6467	14527.8	51430.7	42695.2	9096.2		9126.6		11692.8	15619.3	19669.5		106854	112215	19034.5	5575.1
hippurate	Xenobiotics	Benzoate metabolism	15753	LC/MS Neg	hippurate	2136	178.1	495-69-2;	C01586	HMDB00714	164399	199130	296832	332135	369301	511542	513017	190594	138916	118912	228872	312356	227897	371634	182020	346172	537414	259452	88523.3	240599	260489	131415	216169	545723	149685	91074.1	143122	488084	283649	291979	261349	420522	191632	290315	367397	149489	178783	146296	298896
histidine	Amino acid	Histidine metabolism	59	LC/MS Neg	histidine	757	154.1	5934-29-2;	C00135	HMDB00177	128212	132641	146474	134759	130264	150602	137193	95717.3	87664.2	123803	140102	116280	174350	127337	96776.4	149247	114970	138503	125322	117048	137386	127437	128251	110329	102239	107709	101183	146157	120249	123928	138143	135510	119748	122294	171047	113391	133177	110986	125422
homostachydrine*	Xenobiotics	Food component/Plant	33009	LC/MS Pos	homostachydrine**	1199	158.2	1195-94-4;	C08283	HMDB04827	640692	421706	328844	382685	974564	597639	463749	670964	154203	447850	522227	722273	895975	893644	793525	765308	518741	609655	947576	995255	725648	244887	185682	330243	194042	892042	461034	1.06185e+06	431437	597397	396053	1.71221e+06	902786	814578	860453	813622	771645	609413	1.11098e+06
HWESASXX*	Peptide	Polypeptide	32836	LC/MS Pos	HWESASXX*	3520	471.8				21520	35395.8		28235.9	49489.5	39132.2	45226		124000	94957.9		73384.7	24540.6			27286.3	42737.3	35969	73936.6	18742.1	17404.1	292404	388188	121331	117416	93819	159754	117111	687205	237213	236923	63775	187006	108283	196496	93548.3	168880	121299	92916
hypoxanthine	Nucleotide	Purine metabolism, (hypo)xanthine/inosine containing	3127	LC/MS Neg	hypoxanthine	1313	135.1	68-94-0;	C00262	HMDB00157	30094.5	29314.2	30935.6	16614.6	23554	36618.1	33437	47955.7	12213.1	36958.8	38054.8	19881.2	42098.8	60963.4	44252	21517.1	30733.8	30708.3	26470.5	46562.5	43490.8	36212.8	30938.7	32649.9	22552.3	5628.9	42134.9	36503.2	28968.6	22258	16690.7	17880.6	55254.9	20426.5	19964.9	18647.1	16694.5	30913.2	14393.2
indoleacetate	Amino acid	Tryptophan metabolism	27513	LC/MS Pos	indoleacetate	3760	176.1	6505-45-9;	C00954	HMDB00197	51520.9	60502.6	60610.8	117851	117077	84268.8	89607.5	44126.8	50500.9	91145.7	68886	51987.3	66741.7	50771.4	32787.6	90158.7	72557.7	45375.2	48780.9	63853.9	53097.5	46611.9	27695.6		48468	43120.9	52578.8	51054.5	42186.2	116864	46279	38746.4	42557.7	41648.2	94490.8	80841.8	57372	62183.2	43027.6
indolepropionate	Amino acid	Tryptophan metabolism	32405	LC/MS Neg	indolepropionate	2795	188.2	830-96-6 ;		HMDB02302	27576.8	47888.3	59291.2	122691	17458.5	31546.2	70689.9	18584		49730.1	20636.1	56981.2	36969.3	43539.6	65267.1	51154.7	37461.2	20273.9	24329.5	17682.1	20709.2	18176.8	10009.1	19053	12328.4			17692.5	8607.8	15304.7	8870.3	41197.1	4323.7	15354.2	11231.3		8059	5240.1	14804.1
inosine	Nucleotide	Purine metabolism, (hypo)xanthine/inosine containing	1123	LC/MS Neg	inosine	1630	267.2	58-63-9;					13818.6	13373.3		7093	11080.9		11078.4				8407.4	13778.1	14553.7	6721.9	6734.6					30019.9	11826	13947.7			49365.7						6334.2	7869.7	8415.6	12360.8	11461.1	13108.3
inositol 1-phosphate (I1P)	Lipid	Inositol metabolism	1481	GC/MS	inositol 1-phosphate (I1P)	2057.8	318.1	106032-59-1;		HMDB00213	199240	254569	166880	192146	120670	158634	167822	122999	55421.3	216774	200276	72547.8	82194.1	93400.1	118651	122733	156545	120044	146245	129906	175825	140632	134641	79221.2	81385.4	150772	113797	136272	130280	126453	62052.2	153766	102199	157753	148016	165722	168082	185096	78111.3
Isobar: 1-phenylethanamine, phenylethylamine	Amino acid	Phenylalanine & tyrosine metabolism	38763	LC/MS Pos	Isobar: 1-phenylethanamine, phenylethylamine	2114.7	122.1		C02455, C05332	HMDB02017, HMDB12275	2212075	1.60374e+06	1.61787e+06	1.49799e+06	1.14013e+06	1.04075e+06	1006843	1.95609e+06	591794	1224679	2.68035e+06	1308440	1.4606e+06	1.28009e+06	1420972	1.23956e+06	1.29789e+06	1.14288e+06	1.30985e+06	1.12291e+06	1.81682e+06	1.26598e+06	1.08398e+06	1.43372e+06	1.46387e+06	1.21868e+06	1.36171e+06	1.36911e+06	1.28638e+06	1.60044e+06	1.01955e+06	1899222	1.47614e+06	1.29218e+06	1.67558e+06	1.29174e+06	1.42505e+06	1.0527e+06	1.35569e+06
isobutyrylcarnitine	Amino acid	Valine, leucine and isoleucine metabolism	33441	LC/MS Pos	isobutyrylcarnitine (C4)	1941	232.2	25518-49-4;		HMDB00736	50179.9	43257	55322	98006.2	95787.4	50634.1	63410.5	23659.8	99634	19824.4	35509.1	47217	104642	78716.9	45811.4	57931.1	57275.5	52833.5	22862.9	66363.6	36351.4	46091.5	87015.4	132458	50814.3	31660.6	27035.5	53975.4	53013.7	69340.1	73061.2	68382.6	85172.6	106799	35541.4	40754.7	34106.9	46109.5	86660.3
isoleucine	Amino acid	Valine, leucine and isoleucine metabolism	1125	LC/MS Pos	isoleucine	1614	132.1	73-32-5;	C00407	HMDB00172	2.53445e+06	3.80992e+06	3634155	4684825	7067183	9036584	10324877	908277	5544051	6.12198e+06	3.02294e+06	5699111	7388001	4209216	3.54933e+06	8.34084e+06	6528707	7.99009e+06	5648348	8189364	2.0932e+06	4079295	4570989	3.49474e+06	4.21549e+06	10078180	4950886	5.73791e+06	7.83691e+06	5007008	6078635	2.516e+06	4686669	4697303	5.27122e+06	9146755	8.24044e+06	9770549	9876836
isovalerate	Lipid	Fatty acid metabolism	34732	LC/MS Neg	isovalerate (C5)	1623	101.2	503-74-2;	C08262	HMDB00718	6322.1	25124	14372	10963.4	11130.3	14808.5	6287.3			9848.7	14708.3		9752.3	15174		9522.7	9940.4	7332.1	6987.6	6813.9	13246	10149.2	8937.7	34720.7	28802.6	9581.1		6932.3	9541.2	5911.7	7567.5	12874.2	24227.2	9993.5	8693.9	10304.9	11250	10178.4
ketamine	Xenobiotics	Drug	35128	LC/MS Pos	ketamine	2907	238.1	6740-88-1;	C07525		8596923	11070731	78574336	7.02415e+06	9233038	28797818	17024186	7.77389e+06	14364992	66988828	5763615	8384710	33017804	6698028	2.97224e+06	4862380	4.9732e+06	6.74537e+06	15105833	32733474	69504096	7968764	6753528	5.93171e+06	6.75963e+06	3089794	7.26569e+06	8969413	7.56143e+06	6816875	3.77019e+06	17301606	33300008	34833944	44716384	5145484	10713360	14039666	9095471
kynurenine	Amino acid	Tryptophan metabolism	15140	LC/MS Pos	kynurenine	1902	209.1	2922-83-0;	C00328	HMDB00684	147093	55355.2	189671	114653	20503.1	55908			158636	207307	95498.6		79901	69971.3	47945.6		48066.3		79316.2	26440.2	39949.2	72781.3	80068.6	177204	62261.4	32939.3	28064.9	58717.5	135568	96921	46577.6	58685.2	61462.3	64775.7	85158.5	48335.2	77577.2	107187	44593.9
lactate	Carbohydrate	Glycolysis, gluconeogenesis, pyruvate metabolism	527	GC/MS	lactate	1102.8	116.9	79-33-4;	C00186	HMDB00190	44814184	147954528	65506740	43142772	52504336	110350088	87915768	54277808	46315984	55886192	104704328	38693768	79553000	93395840	100364880	34766156	169792688	68409336	47044792	63826568	100554760	43027512	83785240	57659668	19320560	113219848	47078288	122992264	46963520	74528408	37822616	44643240	82179968	130332400	34569692	64783280	19878752	69559256	34630360
laurate (12:0)	Lipid	Medium chain fatty acid	1645	LC/MS Neg	laurate (12:0)	5288	199.3	143-07-7;	C02679	HMDB00638	465706	546766	555226	628164	738673	564848	759701	277607	780359	602019	372010	720945	493486	465572	745278	721592	559660	556762	575282	671851	423127	560610	615356	610842	489207	629398	532115	567031	655746	470518	628947	442953	754055	558854	452723	686339	637066	690707	537752
leucine	Amino acid	Valine, leucine and isoleucine metabolism	60	LC/MS Pos	leucine	1674	132.2	61-90-5;	C00123	HMDB00687	5.19884e+06	4827442	5.24902e+06	9135379	11214667	15403604	14144364	1176220	10373772	11850058	5.21936e+06	9690475	8889206	4466572	5598744	11534312	11911283	10726007	9177854	8719636	4239513	4.6732e+06	7511052	6.3341e+06	4.55448e+06	12087782	5.43396e+06	10846056	5349954	5.28457e+06	6.97531e+06	3657598	7114165	7882880	9962890	15728134	8276178	12006441	10342242
leucylleucine	Peptide	Dipeptide	36756	LC/MS Neg	leucylleucine	3895	243.2	3303-31-9;	C11332																								7483.2						9646.9						5319.6
leukotriene B4	Lipid	Eicosanoid	37530	LC/MS Neg	leukotriene B4	5153	335.3	71160-24-2;	C02165	HMDB01085,HMDB02995,HMDB05087,HMDB05088,HMDB05089
linoleate (18:2n6)	Lipid	Essential fatty acid	1105	LC/MS Neg	linoleate (18:2n6)	5533	279.3	60-33-3;	C01595	HMDB00673	21114174	7169310	14228166	14560338	14777889	7949639	5.37687e+06	5.15461e+06	17687178	17610630	5.50728e+06	5.30371e+06	8993860	14445715	17744522	7.24594e+06	4.19554e+06	3.61055e+06	12772564	18805898	3.89596e+06	14123585	14023660	18230790	17373964	30613888	25296014	18707178	21677088	11491709	6468129	7129206	23399872	12594950	18790130	29343600	28045292	21272600	8804712
linolenate [alpha or gamma; (18:3n3 or 6)]	Lipid	Essential fatty acid	34035	LC/MS Neg	linolenate (18:3n3 or 3n6)	5450	277.3		C06427	HMDB01388	1.98069e+06	586034	1.35955e+06	1.40871e+06	1.53496e+06	652659	378891	325185	2222270	2154289	356717	352068	870437	806093	2.55661e+06	454100	262550	300928	1.13396e+06	3.28024e+06	264504	2.33649e+06	1.84655e+06	2.5256e+06	2.34701e+06	3903187	4158054	2.65947e+06	3.24851e+06	1.21466e+06	718285	734075	4.15045e+06	1.4858e+06	2.05678e+06	4819366	2933629	2.99373e+06	1.38134e+06
lysine	Amino acid	Lysine metabolism	35836	GC/MS	lysine	1910	172.1	56-87-1;	C00047	HMDB00182	102769	137273	80739.9	150643	76485.1	137695	268663	112782	62823.8	37036	172179	37998.3	164739	108943	146182	312147	24391	29130	85133	106834	186586	113034	76106	229764	117890	72885.2	259149	114027	138128	129582	106993	233292	266335	167475	183997	163921	121147	69397.8	73510.3
malate	Energy	Krebs cycle	1303	GC/MS	malate	1502	233	6915-15-7;	C00149	HMDB00156	70742.5	112908	89548.8	82678.8	51021.5	97359.7	122507	86618.6	57635.5	88177.1	105696	48505.7	74396.3	102452	94079.6	75808.5	195068	75834	70949.3	78861.8	87397.9	97150.4	96833.7	115055	61036.9	146810	106048	139321	79753.5	126454	83729.8	55370	115610	161076	85254.7	145776	42868.6	106429	35425
mannitol	Carbohydrate	Fructose, mannose, galactose, starch, and sucrose metabolism	15335	GC/MS	mannitol	1839	319.1	69-65-8;	C00392	HMDB00765	28130			20630			29278						78968				38004.8	26296			16789.9	14891.9		8760.8						15745			13189.5			19116	13126
mannose	Carbohydrate	Fructose, mannose, galactose, starch, and sucrose metabolism	584	GC/MS	mannose	1753.5	203.9	3458-28-4;	C00159	HMDB00169	683606	368682	538584	945780	731696	1.19523e+06	1.12265e+06	203429	1.21209e+06	1.06078e+06	397578	618841	911412	674681	891501	672669	1.14096e+06	1.51872e+06	905238	540637	243646	1.29254e+06	845336	1.41017e+06	1.00145e+06	1.86532e+06	859547	1.29125e+06	1.17883e+06	1.253e+06	1.03582e+06	1093202	1.05508e+06	1.14401e+06	1.41341e+06	1.32576e+06	1.79786e+06	1.31492e+06	677903
margarate (17:0)	Lipid	Long chain fatty acid	1121	LC/MS Neg	margarate (17:0)	5733	269.3	506-12-7;		HMDB02259	687221	385806	478094	571504	723293	473772	327945	457932	388920	491859	439496	386211	663997	600524	662197	394398	307084	407883	711110	413208	346772	462603	584917	510974	450628	984114	464752	593392	712521	490923	383280	595622	817196	422853	870801	1.2522e+06	722043	504688	351503
methionine	Amino acid	Cysteine, methionine, SAM, taurine metabolism	1302	LC/MS Pos	methionine	1252	150.1	63-68-3;	C00073	HMDB00696	918516	1.72516e+06	982287	1.09662e+06	1357206	1.91818e+06	1.85017e+06	961228	1.2542e+06	960905	1267073	1.18453e+06	1.51004e+06	1.20236e+06	782093	1.58665e+06	1.82823e+06	1.64975e+06	1186208	1.57917e+06	1.45531e+06	1.09898e+06	1358386	1.41815e+06	819720	610803	825828	1.54688e+06	864905	951873	1.83783e+06	1.55299e+06	1.16533e+06	1.16701e+06	858414	951004	1.08262e+06	811850	2.52123e+06
myo-inositol	Lipid	Inositol metabolism	19934	GC/MS	myo-inositol	1924.9	217	87-89-8;	C00137	HMDB00211	587288	819779	434132	522210	660986	566676	1.08229e+06	264872	401300	332622	735854	288487	679792	472644	348436	489677	1.04492e+06	646974	369834	243973	318534	739498	489063	575501	279537	434169	243713	561566	494901	497150	603786	439288	356892	491875	267714	503554	334586	395396	288880
myristate (14:0)	Lipid	Long chain fatty acid	1365	LC/MS Neg	myristate (14:0)	5439	227.3	544-63-8;	C06424	HMDB00806	2.43319e+06	1.46537e+06	1.82169e+06	2632519	2.4021e+06	2.28821e+06	1.6191e+06	1.7888e+06	1.95224e+06	2.03401e+06	1.45064e+06	1.72818e+06	1.99121e+06	2.23467e+06	2379377	1.57168e+06	1.10776e+06	1.82381e+06	2.6124e+06	1.85729e+06	1.2472e+06	1.71714e+06	1.83115e+06	1.99838e+06	1.70196e+06	3.405e+06	1.95558e+06	2630857	3189415	2147510	1.84139e+06	2308734	3044716	1.91244e+06	2413221	4.33441e+06	2.0983e+06	2.38966e+06	1.54296e+06
myristoleate (14:1n5)	Lipid	Long chain fatty acid	32418	LC/MS Neg	myristoleate (14:1n5)	5338	225.3	544-64-9 ;	C08322	HMDB02000	104946	63168.3	106302	107893	104561	82284.7	95378.9	54513.6	267245	215130	52618	75723.9	81156.6	84997	202830	97492.6	42735.6	69578.4	96706.3	219645	29823.3	145022	108791	215513	165509	408466	330262	158757	486619	88904.5	100792	74362.8	367670	113537	135195	445368	250128	479703	81928.6
N-acetylglycine	Amino acid	Glycine, serine and threonine metabolism	27710	GC/MS	N-acetylglycine	1396.4	143.9	543-24-8;		HMDB00532	84982.1		42112.1				12285.2		51570.5	56965.7	46846.2	11034.6	35311.2		47324.8		60327.7	22727.4	36508.8	41518.8		166841	119403	38819.9	96687.8	195080	106663	30930.3	339411	51367.7	52822.2		298887	62514	95615.1	91840.4	238119	184006
N-acetylornithine	Amino acid	Urea cycle; arginine-, proline-, metabolism	15630	LC/MS Pos	N-acetylornithine	875	175.2	6205-08-9;	C00437	HMDB03357	113782	170609	150888	107447	215144	162693	126661	79997.6	82956.7	126937	138383	140354	297520	94817.8	128517	199358	190610	257229	87711.1	103263	88189.2	115918	116489	97271.8	43493.7	89538.1	86292.8	84269.6	61297.3	75371.8	95684.6	71381.3	86646.7	45167.1	27280.5	103469	95559.5	82123.6	74321.6
N-methyl proline	Amino acid	Urea cycle; arginine-, proline-, metabolism	37431	LC/MS Pos	N-methyl proline	833	130.1	475-11-6;			90831.4	31571.6	36397	78777.4	746836	968310	36397	37246.2		28099.1	32884.1	29415.3	17294.7	22846.1		72519	23252.2	39398	369035	19337.6	30952	47121.8	22413.7	21125.5		64575.3	35756.7	37302.6	41717.6	18943.1		55216.5	20210.5	31190	22936.9	116661	74021.3	19086.2	27786.4
nicotinamide	Cofactors and vitamins	Nicotinate and nicotinamide metabolism	31480	GC/MS	nicotinamide	1493.7	151	98-92-0;	C00153	HMDB01406	16914.9	65841.7	33298.4			57140.3	46993.5	43063.5	24611.8	34570.5	49773.9	29877.6	44205.9	38656.3	8796.4	23404.4	38917.4		38726.6	110983	55175.6		47757.7	24170.3	39918.5	31880.6	62698.1	25873.5		29111.8			46671	33026.4	48276.3	32402	26961.6	37177.9	6491
nonadecanoate (19:0)	Lipid	Long chain fatty acid	1356	LC/MS Neg	nonadecanoate (19:0)	6073	297.3	646-30-0;	C16535	HMDB00772	57146.9	35422.6	36735.7	46044.9	47339.8	32382.3	27057	42849	28149.8	39482.5	61189.4	35047.2	57240.3	52849.3	46445.5	32517.2	33225.1	37301.3	63746.4	40949.3	29500.7	42944.8	57159.9	31868.4	35340.9	59558.9	40411.9	52372.3	41723.9	50095.2	47190.1	40424.8	47328.7	41819.7	66578.6	75737.1	55009	38109.2	37057.7
octadecanedioate	Lipid	Fatty acid, dicarboxylate	36754	LC/MS Neg	octadecanedioate (C18)	5033	313.3	871-70-5;		HMDB00782	33645.2	19027.6	35526.4	36532.5	48993.4	28757.8	22806.3	20608.5	22184	26026.9	37084.8	16407.3	26629.6	58476.2	56022.8	26218.7	20015.4	12775.1	22122.1	44260.2	61398.3	27786.9	43213	61256.8	35544.8	116181	97663.8	48923.4	40967.6	28704.6	42731.9	24567	114722	83626.3	39872.7	227677	157136	76947.9	20944.2
octanoylcarnitine	Lipid	Carnitine metabolism	33936	LC/MS Pos	octanoylcarnitine (C8)	4100	288.3	3671-77-0;	C02838	HMDB00791	135387		51027.9	31997.6	46191.3				230467	53910.8			46141.7	40049.9	167495				70387.3	140800		159717	136602	213539	165467	205372	148018	55256.2	112562	124149	59742	23425.2	231746	60265.3	194301	227925	134171	258252	46456.4
oleate (18:1n9)	Lipid	Long chain fatty acid	1359	GC/MS	oleate (18:1n9)	1984.4	339.2	112-80-1;	C00712	HMDB00207	2.60535e+06	482781	1.39924e+06	1.03028e+06	1639677	1.02165e+06	661401	521284	2.47296e+06	2.92938e+06	290537	502712	946399	1.20277e+06	3463221	557959	451006	468611	1.20824e+06	3.59296e+06	402523	1.78101e+06	1.84575e+06	2.40664e+06	2.44277e+06	5.9672e+06	4413864	2.15201e+06	3.42354e+06	1.41674e+06	683536	599722	3.20372e+06	1.57494e+06	2.50898e+06	5784573	5397660	3.98278e+06	951168
ornithine	Amino acid	Urea cycle; arginine-, proline-, metabolism	35832	GC/MS	ornithine	1940.3	174.1	3184-13-2;	C00077	HMDB03374	113692	164096	73439.9	50838.7	77850.8	61787.7	270023	27339	55686.8	90503.8	43350	48054.3	114492	73904.1	59407	267189	71880.7	63023.5	35956.9	67608	101978	59383.5	55362.9	90469.5		79194.9	175912	36365.5	63398.6	54550.8	46325.1	70374.4	77124.7	77386.2	60194	72660.3	138420	50717.7	79492.5
p-cresol sulfate	Amino acid	Phenylalanine & tyrosine metabolism	36103	LC/MS Neg	p-cresol sulfate	2896	187.1	3233-57-7;	C01468		21922.5	134220	118884	454417	190356	86257.1	198686	189386	113660	23161.1	224853	115520	281081	251041	75041.1	131011	351758	87433.8		304261	176528	46122	281096	223052	123052	50568.2	69415.5	344563	163709	241006	269173	113146	174828	210167	276524	77500.2	158143	145334	458990
palmitate (16:0)	Lipid	Long chain fatty acid	1336	LC/MS Neg	palmitate (16:0)	5619	255.3	57-10-3;	C00249	HMDB00220	19113612	9314790	13225602	14660517	16280145	10942798	8750495	10683800	14134345	14360169	10949720	9383358	11913996	13961680	18871618	8996019	7974816	9697922	16675595	13897903	9338603	12691718	13871486	13725238	12667566	29174244	14638073	18945898	22199922	13883975	10125968	11682360	23288774	15064619	23625906	29834674	19681058	17862958	10492210
palmitoleate (16:1n7)	Lipid	Long chain fatty acid	33447	LC/MS Neg	palmitoleate (16:1n7)	5477	253.3	373-49-9;	C08362	HMDB03229	3.77727e+06	1.12145e+06	2665075	2.83271e+06	3.37268e+06	1.41822e+06	972456	923903	6580242	6301058	802182	1.03329e+06	1.57045e+06	1.87992e+06	6.51457e+06	1.32655e+06	649724	777215	3.28482e+06	6522598	708996	4.84662e+06	2.92038e+06	4.42288e+06	4.95492e+06	11879660	9800834	6.04159e+06	11124494	3.03414e+06	2.37015e+06	1.37433e+06	9886583	3706306	5972383	14640338	7.61614e+06	8837540	1.72737e+06
palmitoyl sphingomyelin	Lipid	Sphingolipid	37506	GC/MS	palmitoyl sphingomyelin	2524	311.3				2.71429e+06	2561891	2.96325e+06	2.96939e+06	3355931	4.21185e+06	4.21807e+06	1.91628e+06	2.90791e+06	3.96806e+06	3.02623e+06	2380900	2.42744e+06	3.06665e+06	2.65184e+06	2901771	3226552	3.25381e+06	3.48752e+06	3.94227e+06	2.54612e+06	2.54826e+06	3823168	3171429	2725811	3647071	2.8005e+06	3.13409e+06	3337560	3191908	1.78601e+06	3.5564e+06	2.55542e+06	3.78347e+06	3.06942e+06	2.71081e+06	2.59206e+06	4.35317e+06	3.02848e+06
pantothenate	Cofactors and vitamins	Pantothenate and CoA metabolism	1508	LC/MS Pos	pantothenate (Vitamin B5)	2218	220.1	137-08-6;	C00864	HMDB00210	61402.9	97110.1	61929.4	77316	33462.5	76003.2	53477	57677.5	27071	42689.4	95171.2	51650.8	73423.9	64260.3	37733.7	55184.1	112699	76550.8	49073.8	57323.2	134695	44061.1	70574.9	84805.9	41737	24806.4	31991.8	76092.2	40317.6	46591.5	44984.8	57778.9	58855.8	104358	42447.2	31113.4	21765.7	79478	56149
pelargonate (9:0)	Lipid	Medium chain fatty acid	12035	LC/MS Neg	pelargonate (9:0)	4847	157.2	112-05-0;	C01601	HMDB00847	409146	283683	411870	574035	613596	628822	1.14253e+06	145916	613832	553236	348491	645603	405316	410724	415951	797014	506983	649002	583773	872722	316756	375047	444401	370349	306968	478291	382756	323181	440516	355526	426014	439281	342676	380985	449726	518991	573118	541209	427249
phenol sulfate	Amino acid	Phenylalanine & tyrosine metabolism	32553	LC/MS Neg	phenol sulfate	2199	173.1	937-34-8;	C02180		46425	39393	56650.6	49518.8	49575.1	82542.8	53813	35793.6	37800.4	47103.4	51203.8	43522.3	43720.6	30888.4	38606.5	35464.1	64423.5	57976.3	7632.2	42522	25653.6	45087.2	52655.4	115958	33820.9	26840.5	21343.9	48211.8	55723.5	43724.1	58731.6	85368.4	26689.2	24849.7	43824.7	38675.4	43821.2	24596.7	44520.3
phenylacetate	Amino acid	Phenylalanine & tyrosine metabolism	15958	LC/MS Neg	phenylacetate	2127	135.1	103-82-2;	C07086	HMDB00209				24011.9	105902	18109	12692.1					7479.5	10130.2			13090.3	12888.1			14120			7569.7			11022.2					12496.1			10933.6
phenylacetylglutamine	Amino acid	Phenylalanine & tyrosine metabolism	35126	LC/MS Pos	phenylacetylglutamine	2868	265.2	28047-15-6;	C05597	HMDB06344	266352	505119	786624	1.44496e+06	784219	415929	1.16577e+06	569792	434723	157764	685518	702819	939807	1.22085e+06	473293	1.01908e+06	1.29708e+06	260328	154563	718067	968227	362872	850290	749989	642253	526650	649767	1.42937e+06	975678	1.43958e+06	1.16573e+06	1.0243e+06	768752	1.04325e+06	1.2043e+06	1031075	564410	917337	727748
phenylalanine	Amino acid	Phenylalanine & tyrosine metabolism	64	LC/MS Pos	phenylalanine	2056	166.1	63-91-2;	C00079	HMDB00159	7257180	10996567	9857450	10735911	9415464	11481823	11803433	7684997	8690645	9539916	8721212	7.75364e+06	11967428	8141612	9563831	10034225	10029343	7.41957e+06	7014802	8.17314e+06	11363031	8042883	9439380	14732119	7747598	7471905	9287681	9922567	11437905	7703939	6893980	12234614	11342196	7.76275e+06	8654170	10506479	10101202	8.00025e+06	7857012
phenylalanylphenylalanine	Peptide	Dipeptide	38150	LC/MS Neg	phenylalanylphenylalanine	4279	311.3	2577-40-4;			6608.1		4601		6764	6660.4	5447.6			6608.1	8303.8	8974.7	5617.1	7952.9	5202.4	5826.2		5802.4	3837.6	6472.5	3692.3	4016.1		7812.1	5499.1	7780.5	17827.4		70792.9		9275.1	8941.3		6209	5095.1	6466		5650.2	8007.9
phenyllactate (PLA)	Amino acid	Phenylalanine & tyrosine metabolism	22130	LC/MS Neg	phenyllactate (PLA)	2237	165.1	828-01-3;	C05607	HMDB00779				13105.4	8116	16527.6	10638.9		9938.8	6537.4		7841.9	16342.1			12109.9	11140.3	9938.8	9234.1									4697.4			6221.7
phosphate	Energy	Oxidative phosphorylation	11438	GC/MS	phosphate	1307.7	298.9	7664-38-2 ;	C00009	HMDB01429	28565892	32236036	23970118	19994926	44503240	39060796	34881548	52937300	27072884	53020068	36245720	12244149	39344836	32910642	41133400	27432842	17547284	17515462	30973566	46102664	62523652	32398826	34706784	34598800	39784232	73982616	54784904	45091440	55749660	38621396	30883918	45712772	63864368	40649108	50973636	48222232	38070008	52874352	30265552
pipecolate	Amino acid	Lysine metabolism	1444	LC/MS Pos	pipecolate	1120	130.1	4043-87-2;	C00408	HMDB00070	52385.3	128010	97051.4	132664	131099	126183	97921.3	159332	54270.8	51283.6	91310.3	130597	106711	105758	55946.8	184804	128875	104593	344587	107369	111038	442332	480742	226182	88362.1	66086.2	55535.5	138183	73324.5	56626.1	340310	245534	83127.4	135736	108332	222727	81462.3	106417	136186
pro-hydroxy-pro	Peptide	Dipeptide	35127	LC/MS Pos	prolylhydroxyproline	960	229.2	18684-24-7;		HMDB06695	34832.9	72298.6	63734.3	83257.4	186279	226827	148734	25773	135778	102521	39340	203023	102521	162122	68159.7	157182	341123	166312	213462	152937	129192	46382	72879.5	41817.7	33936.4	75317.6	49057.2	78477.9	147648		121414	101322	62434.4	248992	133979	102954	145020	186136	220306
proline	Amino acid	Urea cycle; arginine-, proline-, metabolism	1898	LC/MS Pos	proline	796	116.1	147-85-3;	C00148	HMDB00162	9667030	17069322	10490232	11893072	12057253	13996762	10186243	9594606	4199160	7563751	10591236	9109620	8856476	8566940	4941226	10080273	14522157	14990608	10409371	10461821	12461204	7938723	7.38718e+06	10871605	3.4894e+06	5.2051e+06	4820670	8316115	8056969	5.53611e+06	6.87297e+06	12492621	7180971	8747917	7.72283e+06	5356732	7515262	5.94038e+06	13070928
propionylcarnitine	Lipid	Fatty acid metabolism (also BCAA metabolism)	32452	LC/MS Pos	propionylcarnitine (C3)	1589	218.2	17298-37-2 ;	C03017	HMDB00824				30931.9	179220	206166	218016		390193	45101.6		190080	141220			224356	150125	241316	59590.2	277204		14588.5	146237			148868		32720.7	34351.6	48762.9	176976		14854.6	103464	35840.5	22891.2	56231.4	101347	227534
prostaglandin E2	Lipid	Eicosanoid	7746	LC/MS Neg	prostaglandin E2	4562	351.3	363-24-6;	C00584	HMDB01220
pseudouridine	Nucleotide	Pyrimidine metabolism, uracil containing	33442	LC/MS Neg	pseudouridine	1104	243.1	1445-07-4;	C02067	HMDB00767	27696.3	21147.9	32615.3	26712.1	21646.1	24649.9	23407.2	14466.1	22514.9	27110	26243.8	19784.3	31163.8	22990.4	25608.1	27684.5	30311.2	23617.5	25183.6	21987.3	18460.7	27746.1	23106.4	21816.5	25529	21388.8	21102.1	24838.2	28933.2	22126.5	19798.2	25113	33800.8	26537.1	29010	29253.6	25762.8	28517.7	19508.5
pyridoxate	Cofactors and vitamins	Vitamin B6 metabolism	31555	LC/MS Neg	androsterone sulfate	2210	182.1	82-82-6 ;	C00847	HMDB00017	33294.5	25583.9	24203.5	35911.5	32584	33658.2	47838.8	19162.6	16088.9	26240.7	34098	30346.7	36007.8	20557.2	16308	43530.3	35117.4	38838.7	35736.6	49460.1	22993.4	22316.4	20006.5	35265	12978.8	14897.8	15516.1	23555.8	14896	16284.8	19169.1	26399.1	14727.4	15806.5	21036.4	20096.4	19278.7	20307.8	21044.9
pyroglutamine*	Amino acid	Glutamate metabolism	32672	LC/MS Pos	pyroglutamine**	764	129.2				108815	111552	161963	73049.1	120015	74144	125991	72731.4	104838	126860	147068	156225	114660	154168	75927.1	118939	256826	152087	243728	62313.2	111000	98935.3	76308.4	157174	120828	116759	70923.8	77460.9	257408	171466	104350	273630	170513	121017	130889	99762.8	62822.4	159812	74254.2
pyruvate	Carbohydrate	Glycolysis, gluconeogenesis, pyruvate metabolism	599	GC/MS	pyruvate	1130.6	217	127-17-3;	C00022	HMDB00243	104805	426948	317268	146453	128941	576787	561604	281656	277036	324233	347246	85073.5	233412	568115	330854	262144	298159	253610	169625	225829	604308	239181	266774	563006	73127.8	551888	604270	529486	251882	334214	178056	439383	485751	774671	111613	173854	142267	179531	192546
ribitol	Carbohydrate	Nucleotide sugars, pentose metabolism	15772	GC/MS	ribitol	1692.4	217	488-81-3;	C00474	HMDB00508		24764				16401.6				24392.6	28429.2	24409.5	17381.5				45248.4					30126.8		30667.9		7509.8		36231.6							12654.3
ribose	Carbohydrate	Nucleotide sugars, pentose metabolism	12083	GC/MS	ribose	1652	204	50-69-1;	C00121	HMDB00283	28194.5		25435.1	23879	7954.1	19369.8	12403	22154.2		27089.6	46222							11356.6			26677.5	27501.7		84429.4		11913	70581.2		12108	34916.7	15816.8	55936.1	76561.7	25823.1	27845.2	42164.5
sebacate (decanedioate)	Lipid	Fatty acid, dicarboxylate	32398	LC/MS Pos	sebacate (decanedioate)	4480	203	111-20-6;	C08277	HMDB00792		240101		316723	52522.5	112754		260364	52994.8	149700	96716.9	216401	67068.9		22662.8	367425	178768	265067	46616.5	36716.6	25845		36606.9		37477.9	15694.9	24950.1	30047.4			13584	32231		32722.3		26843.1	41415.1	25357.3
serine	Amino acid	Glycine, serine and threonine metabolism	32315	GC/MS	hydroxyproline	1656.3	320.2	56-45-1;	C00065	HMDB03406	786594	701451	582376	1.46492e+06	1.00721e+06	1.14592e+06	1.41793e+06	618801	783256	978454	882539	715708	1.09016e+06	988654	1.08206e+06	1.35963e+06	543809	992337	1.08235e+06	1.25555e+06	733889	1127715	1.00735e+06	1.15229e+06	793981	913909	1.01485e+06	966424	1.1596e+06	929297	985927	1326102	1.17806e+06	923948	1.34116e+06	1.0008e+06	1.56041e+06	964039	1.41441e+06
serotonin (5HT)	Amino acid	Tryptophan metabolism	2342	LC/MS Pos	serotonin (5HT)	1660	177.1	153-98-0;	C00780	HMDB00259
sphingosine	Lipid	Sphingolipid	17747	LC/MS Pos	sphingosine	5197	300.2	123-78-4;	C00319	HMDB00252	20065.5								35960.8	51491.4		25622.8			17236.2		30544.6				36383.4	32691.7		49072			43033.2	17622			20453.1		62637.3			30242.6		55236.4
stachydrine	Xenobiotics	Food component/Plant	34384	LC/MS Pos	stachydrine	860	144.1	4136-37-2;	C10172	HMDB04827	1.37406e+06	778115	927239	1.17988e+06	4.36972e+06	3.6754e+06	1.13787e+06	1.07596e+06	374989	1.09682e+06	1.12199e+06	1.47111e+06	1.66234e+06	1.43751e+06	807434	2.13005e+06	1813239	1.46844e+06	2.56004e+06	1.36732e+06	774531	481935	450216	728553	464573	1.92547e+06	682958	1.93686e+06	2.15057e+06	718047	788803	3.16848e+06	1.18671e+06	1239052	967669	2002060	1.73845e+06	1.97213e+06	1.17083e+06
stearamide	Lipid	Fatty acid, amide	37487	GC/MS	stearamide	2071	131	124-26-5;	C13846				47324.8			99554.7						44746.9			37773.5			54891			33568.5					53728.2			72875.7	47100.7		75898.9	57815.1		65961.5	47981.3	77270
stearate (18:0)	Lipid	Long chain fatty acid	1358	LC/MS Neg	stearate (18:0)	5886	283.4	57-11-4;	C01530	HMDB00827	13549049	7294842	9386854	9988480	12449749	8697596	6942423	8759890	7492020	9291669	9938431	8387885	10948343	10952417	12502860	8.13479e+06	6919898	8923798	12474863	9764402	6815606	8708624	12107681	8615717	8619253	15256687	8268385	10799609	11789249	10709813	8946176	9560881	13284035	9361960	16691546	18871968	12642067	11129175	8483143
stearidonate (18:4n3)	Lipid	Long chain fatty acid	33969	LC/MS Neg	stearidonate (18:4n3)	5381	275.3	111174-40-4 ;	C16300	HMDB06547		36807	38722	42154.9	35666.8	24060.7	33115.8	11162.2	56354.3	46698	17262.4		50426.3	38515.3	40863.8	28207.6	35373.5	25289.3	33247.6	78428.7	15189.3	35267	33939.9	52507.7	29436.9	64416.1	82787.4	47978.4	80692.4	22460.4	25366.5	32114.4	85043.5	53175.3	15400.3	101653	74436.5	74746.1
stearoyl sphingomyelin	Lipid	Sphingolipid	19503	GC/MS	sphingomyelin	2645	311.3	85187-10-6;85187-10-6 ;	C00550	HMDB01348	267091	149240	420565	309137	295534	455031	331476	259860	216923	339436	360726	250881	318180	405846	349830	368527	447958	246202	364808	528940	318155	472749	599018	342176	168468	273371	351178	424412	421638	363839	224595	444660	280074	393870	482391	458814	248494	469838	271407
succinate	Energy	Krebs cycle	1437	GC/MS	succinate	1348	247	110-15-6;	C00042	HMDB00254		23712		29008.2		26481.6	27803.7			28601.2		22503	28651.2	30685.6		21452.8	25747.6	18218.5		31263.4	34363.4	38528.4	11472.1	13554.4		30199.1	23328.7	18143.5	33140.6	30077.1	23645.7	22143.6	27338.4	31689.7		43717.9	17405.6	44369.7	18437.4
taurocholate	Lipid	Bile acid metabolism	18497	LC/MS Neg	taurocholate	5122	514.3	145-42-6;	C05122	HMDB00036	31981.8	19612	8859		43236.2	54693.8	24729.7	54967.4	6289.1		84699.7	41841.3	52047.8	89999.2	20134.5	29079.7	9340.5	12637.7	11299.3	42538.3	21827.6			38874.8		57303.6	51581	16052.4			20558.5	13943.3			13920.5		39437.3	3328.6
taurocholenate sulfate*	Lipid	Bile acid metabolism	32807	LC/MS Neg	taurocholenate sulfate**	4762	279.8				10245.7	10552.1	11660.2	10464.9		7536	8851.3		10500.9	13134.6	19842.7				12020.2	9167.9	6820.3	5596.4		17588.1	10477.5	6986.4			11085.7	42990.7	11135.3	12188.1		17903.6	16333.3	11596.2	20626.4	14665.4	16251.1	13268.7	18271.4	13302.4	16078.1
taurodeoxycholate	Lipid	Bile acid metabolism	12261	LC/MS Neg	taurodeoxycholate	5243	498.3	207737-97-1;	C05463	HMDB00896	280053	344714	106987	113229	249008	212138	105576	411822	36271.3	10062.9	228288	479467	145875	372891	59465.5	325058	67899	80213.2		189232	249971		13152	274234	9471.4	367230	380016	128788	6722.3	33650.8	104914	333444	10936.2	29669.9	45450.8	57532.7	310098	34884.1	86991.6
taurolithocholate	Lipid	Bile acid metabolism	31889	LC/MS Neg	7-ketodeoxycholate	5328	482.4	516-90-5 ;	C02592	HMDB00722	27512.6	29171.5	32787.3	16767.5	28140.3	43016.8	21876.1	36745.3	18631.5		49305.9	41980	55869.9	45654.6	8081	19078.4	18881.4			28311.3	53174.9		13474	44806.1	8955.2	53609.9	44567.3	34503.5	7329.8	10209	25338.5	37347.4	13258		7758.1	20737.3	44125.5	9101.1	34105.7
taurolithocholate 3-sulfate	Lipid	Bile acid metabolism	36850	LC/MS Neg	taurolithocholate 3-sulfate	5002	280.8	64936-83-0;	C03642	HMDB02580	7543.8	20099	5581.7	8629.3	21294		25640.2	9767.6	29084.2	8981	19773.8		9648.3	14920.1	5084.3		5720.1	6851		14349.3	13977.6			17892		23773.7	22105.8	13977.6			14436.8	13518.3		10915.3		21105.5	55157.5		23674.3
tetradecanedioate	Lipid	Fatty acid, dicarboxylate	35669	LC/MS Neg	tetradecanedioate (C14)	3970	257.2	821-38-5;		HMDB00872	6535.9			6564	7575.7	4741.8	5057.7		9389.6	14879.2		5222.9		6274.5	12728	4003.8		5209.6	5724	24225.7			4991.6	4418.4	11631.2	42138.8	31961.3	8597.1	16873	7932.6		5900.4	17953.4	7218.8	9887.8	65213	64574.9	21370.1	5498
threitol	Carbohydrate	Nucleotide sugars, pentose metabolism	35854	GC/MS	threitol	1513	217.1	2418-52-2;	C16884	HMDB04136	12940.5	9053.4	20104.6	21071.8						18169			18971.8	17705							21607.8	22166.6		14599.5		16109.1			15970.9	10450.2			12822.9			8795.3
threonate	Cofactors and vitamins	Ascorbate and aldarate metabolism	27738	GC/MS	threonate	1560.7	292.1	70753-61-6;	C01620	HMDB00943	294270	297557	279426	372160	387550	134059	91798.5	147471	42438.6	183957	429941	334314	161768	402646	175797	94778.5	458970	398712	197421	242212	165403	161587	83858.4	114698	108916	96805.8	32284	175432	118141	108597	114837	154861	85769.5	244729	140877	369198	99220.6	184399	92808.9
threonine	Amino acid	Glycine, serine and threonine metabolism	32292	GC/MS	threonine	1687.4	407.1	72-19-5;	C00188	HMDB00167	185174	228978	211320	288190	292761	414052	802720	203331	383184	328183	410871	261347	511078	294178	318031	555042	191814	291154	374904	363175	244577	350331	358735	671479	164588	311482	351881	220812	270076	345626	531234	511553	437837	245941	469135	340179	468564	289970	440529
threonylphenylalanine	Peptide	Dipeptide	31530	LC/MS Pos	threonylphenylalanine	2500	267.2																																114494		15277.4
trans-4-hydroxyproline	Amino acid	Urea cycle; arginine-, proline-, metabolism	32319	GC/MS	glutamate	1733.1	274.1	51-35-4;	C01157	HMDB00725	279212	395306	275394	331411	505901	599696	553304	344238	274100	388513	453255	585009	412418	704078	280558	569191	641292	472307	604646	784103	572624	269845	350949	282285	130219	405054	253677	441801	411522	230970	330269	580212	399668	646157	384151	395899	340442	433048	738477
tryptophan	Amino acid	Tryptophan metabolism	54	LC/MS Pos	tryptophan	2445	205.1	73-22-3;	C00078	HMDB00929	5106260	6884895	5479825	3.43033e+06	8616021	10843510	11629866	5070567	5.47904e+06	5092348	6.07539e+06	6626630	11296021	7.5565e+06	3.18862e+06	10317930	6902525	9507349	6.5352e+06	7766199	7853844	9099637	7419637	8.04185e+06	5.84698e+06	6901061	6495831	6.9952e+06	9563399	6.7227e+06	5983158	10676761	9111896	6.20412e+06	7.51231e+06	8100583	8645342	8954594	8509198
tryptophan betaine	Amino acid	Tryptophan metabolism	37097	LC/MS Pos	tryptophan betaine	2464	247.1	20671-76-5;	C09213		410119	253663	260409	253260	292967	495373	436415	215129	25305.1	275209	366409	76264.2				626770	24583.6	508228	476932		207332	285994	165889	71012.1	206618	661370	310318	307514	138146	131059	138336	232869	67569.3	31474.6	61000.6	623104	894844	302103	95073.4
tyrosine	Amino acid	Phenylalanine & tyrosine metabolism	1299	LC/MS Pos	tyrosine	1516	182.1	60-18-4;	C00082	HMDB00158	1458088	2.21736e+06	1.72055e+06	1.69998e+06	2930065	3.88855e+06	4.02425e+06	918759	3.44339e+06	1817897	1.71226e+06	2.54342e+06	4520275	1.82969e+06	1.3955e+06	5.03539e+06	3.94965e+06	3297811	2.86595e+06	3428943	1.49749e+06	1.64962e+06	3.13918e+06	2308469	1.04661e+06	2.26836e+06	1.212e+06	2.462e+06	2819741	1.96772e+06	2.69567e+06	2.35946e+06	1.99731e+06	1.92432e+06	1.3506e+06	2.6149e+06	2.508e+06	2.68366e+06	4.76289e+06
undecanoate (11:0)	Lipid	Medium chain fatty acid	12067	LC/MS Neg	undecanoate (11:0)	5207	185.2	334-48-5;		HMDB00947	57906.4	79846.7	56045.7	91838.3	57873.6	115016	94260.6	45406.6	83612.8	82938.6	41429.9	107408	94764	60108.2	61122.6	110770	79206	86270.6	59810.3	105237	60432	86818.7	91191	110608	65713.7	73509.4	52713.9	52576.9	133079	64429.3	55208.6	79759.9	119687	73719.1	73546.4	84696	66105.8	126583	58788.3
uracil	Nucleotide	Pyrimidine metabolism, uracil containing	605	GC/MS	uracil	1370.4	241	66-22-8;	C00106	HMDB00300		12006.7	17939	9607.1		13752	21040.3	18593.2		23052.1	17557.7		22277	12412.9	19655.6	13375.3		11514.4	19265	25150.9	32468	18893.4	20215.3		25654.5	19404.2	39437.7	18239.5	31887.2	15149.1	15398.5	17185.8	58877.6	18342.6		21555.6	10079.1	15378	25574.9
urate	Nucleotide	Purine metabolism, urate metabolism	1604	GC/MS	urate	1928	441.2	69-93-2;120K5305;	C00366	HMDB00289		19510.9	16348.1	22217.1		13397.9	31457.3	16105.9	29664.6	29489	20293.5		20935	15274.8		36384.2	10469.8		13137.2			23544.1	27609.3	21372.4		43034.8	12159	13165.1	35401.5	22040.4		76057.9	14093.1			20614.2	16205.5	20018.8
urea	Amino acid	Urea cycle; arginine-, proline-, metabolism	1670	GC/MS	urea	1223.9	171	57-13-6;	C00086	HMDB00294	31588746	25653112	33020728	24729060	32318560	31555044	30297100	20162988	31740368	32492348	50836032	21711358	44501716	32964790	28128146	38828188	29190910	22920536	28090378	30022806	20131890	25325196	37346556	47626608	74848024	52440348	32846938	32091504	36058836	37778480	27344440	32452146	46596568	26357684	50404616	53567620	51589100	33662988	28181026
uridine	Nucleotide	Pyrimidine metabolism, uracil containing	606	LC/MS Neg	uridine	1467	243.1	58-96-8;	C00299	HMDB00296	107285	95986.8	100851	90254.8	108873	87893.2	131794	99647.9	69467.3	114542	103248	71132.3	101708	78849	85502.1	111308	100129	89065.7	88273.2	98340.8	88199.8	134317	96227.6	72667.6	79601.3	124628	114047	109842	118986	101332	87089.6	106799	124133	89165.5	94307.5	119604	92904.5	128290	57954.1
valine	Amino acid	Valine, leucine and isoleucine metabolism	1649	LC/MS Pos	valine	1040	118.1	72-18-4;	C00183	HMDB00883	7176359	7.87647e+06	8487686	8578678	9522849	11962859	10496084	5671088	8513510	10990806	8456999	6.82617e+06	14501399	9850942	11557627	9197431	8266976	8040790	7.86607e+06	9811849	9810112	9147625	8531393	10318505	7.99617e+06	11798073	12829017	10248607	12511360	8891275	8.28994e+06	10273366	12484465	8.18573e+06	11048322	14036586	11365319	11133752	9942759
xanthine	Nucleotide	Purine metabolism, (hypo)xanthine/inosine containing	3147	GC/MS	xanthine	1889.9	353	69-89-6;	C00385	HMDB00292		51027.4	61872.7	31342.3	32941.7	29050.8	36645.8	42058	49878.2	69475.5	37123.1	41293.5	36088.5			76534.9		18508.1	61399.1	17980.1	33082.6	31678.3	40768.5	56164.2	36263.5	70855	51838.3	45548.2	44055.8	47514.4	41031	104920	41433.2	39278.4	40614.2	30921.8	24855.9	12165.2
xylitol	Carbohydrate	Nucleotide sugars, pentose metabolism	4966	GC/MS	xylitol	1677.6	307.2	87-99-0;	C00379	HMDB00568							19972.8										9776.4	11828.4		7381.4		18318.3		6792.3	9776.4		6086.5	7338.7			10370.6			16047.3	7102.5			9741	6475.2
X - 02269_201			32549	LC/MS Neg	X - 02269_201	1551	255.1				64839.2		16136.1	66745.3	52870.6	63715.4	55052.2	76355.5	32358.9	45181.4	45883.9	41806.4		55242.5	62527.5	11265.7	59360.1	65811.8	63075		16314.7	63870.3	5118.4	17892.1	58639.6	58895.3	40059.5	77379.9	47010.5	51445.6	43347.5	97443.1	28677.1	59806.7	72764.2	10208.3	67296.2	78466.6	6574.5
X - 03056_200			32709	LC/MS Pos	X - 03056_200	2264	185.2				112374	94913.5	149387	140470	152685	125674	151380	74200.2	174037	158750	125548	140820	79768.8	117038	119390	158672	132534	159881	228551	111301	59597.2	133156	147269	103501	151692	160037	100380	127901	215559	199681	111727	92430.2	64198.7	115261	165501	164564	142732	209992	81180.4
X - 06132_201			32954	LC/MS Neg	X - 06132_201	3655	321.1				6147	7534.1	16366.8	5817.9	14238.8	10244.3	12648.3	7899.7	4588.2	8712.1	4940	10504.9	6517.4	8949.3	4375.2	14081.3	14358	5257.1		23067.5	5048.2		17126.9	82448.8	4642.8		4527.8	33373.7	20895.6	9983.8	7165.8	8998.7	11214.1	14539.1	51875.4	12173	15714.9	10699.3	23944.5
X - 07765_201			32560	LC/MS Neg	X - 07765_201	3705	245.1				13356.7	6663.5	9747.1	12935.6	7975.5	10494.6	6749.6	12192.3			11606.6	4978.8	14082.1	14932.2		7301.9	6215.4		5551.3	6617.6	19810.6	9129.2		14366.3							17885.6	56698.3	8938.3	24443.3	15096.1		5657.7		73168.2
X - 09789_201			32753	LC/MS Neg	X - 09789_201	2613	153.1				40623.8	85117.5	38221.5	57671	48916.7	82984.3	71304	80585	7921	12476.1	95033	84120.1	19368.6	38649.3		73260.3	52891.3	94338.1	33822.8	21364	64446.1		14956.2	83018.2	5805.3			48244.9		9160	5573	63728.5	5481.2	19540.9	7267.4		13916.8		37793.6
X - 10427			25597	GC/MS	X - 10427	1911.1	183				63160.3	68109.3	49969.5	69724.2	63625	108407	74303	36155.5	28900.5	81222.8		46096.6		44533.1	12029.2	59801.8	26204.8	53014.1			53115.5	63349.4	46343.8	35126.1	38328.2	70031.3	48199.1	66818.6	58130.4	74626.3	17354.5	82122.9	64612.8	73574.9	41675.6		57119.1	60353	49950.8
X - 10500			27256	GC/MS	X - 10500	1229.9	211				64755	65359	76633.2	60919.2	55266.8	93362.7	77145.6	53111.9	72421.1	98421.8	41638.3	49609.4	57464.1	52663.6	65952.4	62510.4	76799.3	59223.9	61811.1	71861.9	59977.7	93338.2	90747.2	69081.2	65043	85375.4	65348.3	101710	89426.3	89366.3	44087.2	63360.2	84563.2	63164.2	62840.2	94509.4	85632.3	70913.7	76192.5
X - 10503			27264	GC/MS	X - 10503	1452.4	244				128423	87078.1	92829.5	92470.7	87356.4	74591.6	54697	153279	70723.6	90239	49699.6		73726.8	43868.6	90289.4	59579.1	39217.3	24821	33202.6	68642.7	201058	60831.3	90244.8	158410	74001	89638.4	24466.7	86718.4	42561	52535.7	49738.7	218757	132481	67055.3	66762	38069.5	44183.5	72173.7	41594.3
X - 10505			27272	GC/MS	X - 10505	1862	457.3				49993.4	38247.6	31606.7	29627	20057.3	21934.2	26323.6	57989.8	14342.6	26164.2	47490.5		44295.2	13919.9	55801.4	31027.5	15902.1	19708.4	12647	40255.7	61037.6	15163.9	45567.8	78967.7	35467.1	28536.4	17614.6	34821.9	7005.6		16502.7	67964.9	53822.6	20286.8		21517.8	20075.2	43909.1	26114.2
X - 10810			30805	GC/MS	X - 10810	1710	232.1				61327.6	91648.4	74246.8	35000.5	99159	93186	173156	93423.5	38007.3	163842	216118	57820.8	107065	29311.1	57372.7	265864	77077	83261.9	43108		98642.2	14846.7	84682.8	140443	32328.2	98643.3	95357.4	44710.1	57810.4	148134	99093.3	45406.4	119926	46247.3	104486	210377	80251.2	77818.2	54600.7
X - 10830			31021	GC/MS	X - 10830	1798.6	224				21945.5	29827.1	38076	16924.9	15133.7	25168.9							39398.2	20784.1		14025.4	20495.7			42997.8	37594.2	26530.3			23990.8	5376.8			17480.1	24613.4	25205.1	25410.2	10534.9	16472.3		25908.3	27128.2		18777.3
X - 11204			32518	LC/MS Pos	X - 11204	5263	229.2				832425	607382	566482	609327	609026	818880	1.00503e+06	408629	654694	889468	492235	1.12676e+06	547812	491144	574380	1141846	607683	954925	873323	897417	449453	585456	641861	515186	389835	681482	613490	587287	683185	565469	486889	639925	647393	591068	753645	580182	828306	604001	646363
X - 11315			32632	LC/MS Pos	X - 11315	1210	130.2				202860	234945	181927	257181	372484	330707	222538	196229	300376	255415	285013	290894	299279	353617	263560	372322	291899	261322	317719	493752	223603	243048	209517	183434	163680	323295	161609	282065	270214	257868	250179	383629	329952	314198	225559	293158	219533	274789	422278
X - 11327			32644	LC/MS Pos	X - 11327	5176	269.2				127025	115992	112209	111015	113504	148218	216617	36121.7	121618	147512	91599.7	206589	67997.4	96615.4	116930	254214	123299	185640	156677	135463	105374	109183	119296	97638.8	76959.6	80682.4	119530	149734	154426	92191.5	111257	107152	92209	105495	78008.7	103173	151573	85070.3	140152
X - 11333			32650	LC/MS Pos	X - 11333	1019	212.1
X - 11342			32659	LC/MS Neg	X - 11342	870	113.1				14180.9	15000.4	11062.6	13510.3	8529.1	14278.3	13130.2	9001.8	16466.5	13822	11582.2	18938.4	12568.4	12098	9986.4	18168.2		12328.3	52130	9609.8	13553.5	10360.8	15696.5	26546.7	13679.9		9004.1	12025	15258.7	9644.3		12699.1		11255.3	15043.6		12568.4		18990.9
X - 11351			32668	LC/MS Pos	X - 11351	813	418.1										201662			190703	67604.8	58890.4	53033.6	45445.4	74416.8		128868	40725.7	27858.6	63864.2	60993.6						171400			220404	43287.7	63096.8	59048.5	65123.1	73547.1	47003.2	46798.4	33744.9	46525.2
X - 11407_201			32750	LC/MS Neg	X - 11407_201	2104	186.2								48688.1	773660																													4026.1
X - 11412			32729	LC/MS Pos	X - 11412	3836	204.2				94365.7	133520	113595	127809		63236.1	69111.1	78060.8		172710	85424.9	65412.7	81264	110752	141442	50791.3	65977.5	45201.4		69957	88157.7	104400	96806.7	107531	98355.9	85493.3	93534.9	100117	96086.8	116568		114537	102386	108140	157311	172479	100693	230730	80823.8
X - 11423			32740	LC/MS Neg	X - 11423	1038	260.1				8761.1	5975.2	9941.9	6390.9	6899.2	5488.2	6777.7	5838.6	5322.2	5790.9	7030.2	5543.8	8350.3	7195.6	7118.3	9462.9	8503.6	9926.3	8137.5	7290.2	6988.3	7462.3	6816.1	5445	6712	7012.9	6429.9	8225	5583.3	6736.1	4917.2	8676.1	6949.8	6707.7	7408	8209.6	8744.7	6372.9	8427.8
X - 11469			32786	LC/MS Pos	X - 11469	3874	239.1				193932	13666.1	127464	289242	262217	263631	221756	181233	141552	257658	184558	203187	38209	215693	323398	75694	321956	276279	215882	81154.7	173976	280065		72116.6	256393	209516	150409	263692	259877	238578	254680	249900	99581.2	297085	221567	32701.3	258930	446056	65321.3
X - 11470			32787	LC/MS Neg	X - 11470	4151	525.2				10688.2		12709.5		6074.3		6713.5		10552.9	19283.1	8849.9	5786.4	6510.3	7993.3	7429	6132	6589.6	7526.8						15605.3	6872.2	11789.7		9006.5	7307.6	10122.8	11183.4	9775	6296.7	5038.4			7331.3	6239.4
X - 11491			32808	LC/MS Neg	X - 11491	4846	567.3				7743.2	7195.4	11722		3337.3	7378.5				5059		6874.8	6198.1	6251.5		6430.5	7893.4						5490.8	6430.5								12444.3							5662.5
X - 11497			32814	LC/MS Neg	X - 11497	5324	233.3				93477.7	45461.7	110862	118753	104164	105561	123845	32686.4	106193	149852	73213.9	120972	75629.4	69043.1	103026	107518	97782.1	91635.6	106901	165771	72784.8	64354.9	86580.6	65712.1	67335.3	86449.3	85996.1	55508.1	78859.9	80994.7	83107.3	126912	111382	104283	91766.9	190686	196711	91925	106156
X - 11522			32839	LC/MS Neg	X - 11522	4754	313.2				12586.3		8427.3		10422.7			6960		8427.3	7961.6	7774.4						6583.9		13569.3		8098.2	11567.1	8128.5	10603.2		9029.5	7646.1	12161.3	9641		5081.2	5472.7	7536	13033	15887.2	18298.6	7091.9	6892.6
X - 11529			32846	LC/MS Neg	X - 11529	4845	624.3				6610.6	11516.4	14779.9	5006.3		8125.1	6522.9	5133.2	9117		4752	9835		21455.9		6559.5	5877.3			4294.3	4998.1			10930.5		5453.8	4245.4				5288	12921.4				6297.6	6134.6
X - 11533			32850	LC/MS Neg	X - 11533	4904	243.2				164784	106976	109861	122423	102801	151176	166336	85359.8	149257	152720	98051.7	151299	83695.9	109985	102897	144616	102948	122705	125871	157237	91650.7	143456	124356	110349	107302	88035.8	103372	111833	121495	95342.1	116347	127816	96445.2	120353	147681	106962	124522	111638	129680
X - 11538			32855	LC/MS Neg	X - 11538	4920	311.3				281033	220737	278055	176172	162240	296599	97624.8	238559	100582	66224.2	335885	115124	71635.9	318648	236038	205171	232185	134921	48212.3	155553	342658	27574.2	23551.9	201554	32100.8	204271	136091	41412.1	56550.7	38033.6	24155.6	60691.5	81651.8	65471.8	55378.9	394877	780753	65744.1	51002.8
X - 11550			32867	LC/MS Neg	X - 11550	5130	250.2				87623.1	67889.1	66972.6	92183.7	74028.7	96059.8	147403	23559.5	83983.6	105803	56363	110137	55245.3	54689.9	63246.9	102350	65462.7	103955	74167.5	117040	62022.4	64139.6	68433.7	74006.3	48470.6	59316.4	51549	39570.5	77102.1	55627.5	64427.3	78758.7	86961.1	59027.7	49812.6	84186.5	79502.1	69350.2	72129.6
X - 11556			32873	LC/MS Neg	X - 11556	5171	341.3				85518.7	38879.5	73749.3	58648	56272.8	78244.6	38648.2	31659.8	17886.1	45038.5	36867.7	35106.6	38210	38786.4	44654.2	45352.1	48241.4	27208.7	34347.1	41238.1	72037.7	18386.4	29547.9	38616	18232.6	119208	43819.5	24573.9	33928.1	21793.3	21008.7	23074.5	34765	37379.4	29049.1	63517.4	122244	39049.9	28998.7
X - 11561			32878	LC/MS Neg	X - 11561	1252	267.1				14546.1	6980.4	14872.6	13780.9	10980.3	9839.5	11414.3	8833.3		7711.5	12345.1	6403.3	9235.6	8797.4	7719	14114.6	16434.1	15320.9	16659.1	11482.7	14772.7	13920.8	5989.2	8979.1	6857.2	8011.7	5970.6	9077.9		7969.3	9647.8	14141	8896.8	10286.1	16615.2	10475.3	14013.2	15407.1	8666.9
X - 11640			32957	LC/MS Neg	X - 11640	3776	377.1							5386.4		5218.5		4212.7			4922.6						4985.3				4580.8							11287.3	6149.7		8031.9		5241.9				4762.5		4985.3
X - 11641			32958	LC/MS Neg	X - 11641	3950	325.3																														19714.8
X - 11694			33040	LC/MS Pos	X - 11694	894	418.2						19207.1		16653.6	22290.4	320138			326309	100698	90240.9	100175	92187.5	146523	63266.7	225942	74428.3	53904.3	119899	111857					30374.3	393273	50108.7	15842.4	355845	89123.8	68725.9	93062.5	94642.9	112781	76158.5	68852.8	71205.3	91093.1
X - 11786			33131	LC/MS Pos	X - 11786	864	136					21640.6	43726.1	31121.1	46442	64522.2	81991.7		47454.9		30387.9	36920.9		29510.2	48345.7		21819.5		26304.6	42079.5		745675	441095	118381	85065.7	48005.7		127020		54037	481850		56649.8	52497.7		41946.6	40806.3	67840.3	38219
X - 11793			33138	LC/MS Pos	X - 11793	3634	601.1					18473.1		27728.2		24757.3	28818.3		35228.8	32587.1		14298.7	28123	55431.8	101951	36673				79048.3		54651.9	62444.2	59270	69231.4	84773.1	96378.4	31693.6	81174	45773.7	46720.5	46134.3	130728	62247.9	56371.2	182217	141247	111575
X - 11835_200			33180	LC/MS Pos	X - 11835_200	2848	338						23918.3	71542.1	57733.8	31130.5	80197.4	31865.1			52422.9	61980.3	67551.6			58659.3	49477.9	29903.7		63305.1	108549		64102.7	276708	29099.5	33451.2	67504.1	143443	102236		130670	126851	25345.6	23149.6	91011.6	38090.1	42392.3	86964.5	124776
X - 11837_201			33248	LC/MS Neg	X - 11837_201	2484	283.1				4072.2	20200.4	28175.8	129654	119391	32705	101847	29842.1	65015	6369.2	76943.7	64007.2	91936.1	111894	18096.8	104123	121928	13577.2		52484	94118.6	10595.5	54417.1	66329.2	49965.5	70866.3	60353.2	95754.3	57959.4	113867	116750	76018.3	105111	143366	106500	129555	44809.7	63659.6	86345
X - 11880			33225	LC/MS Neg	X - 11880	5378	537.4				29601.4	59975.5	40298.2	60410	64822.8	50128.1	36626.2	12657	39594.4	23614.1	37729.4	21154.2	19092.3	17946.2		23514.6	15369.4	20561.7	22488	27249.1	20625.3	21300.1	37879.6	27448.6	29882.2	63401.2	20091.3	16980.8	26981.6	37159.6	21627.2	23851.5	20468.7	13865.8	13200.5	14106.9	20003.4	16619.4	21461.4
X - 11904			33249	LC/MS Neg	X - 11904	3612	226					9121.2	4483.9		19263.2	10923.5	23803.5	7300.5	5557.9		5755.7	11809.1	11934.4	13056.9		17004.1	19319	7714.6		17098.5	24951.2		7255.4	15799.4	10725.6	11740.7	9736.3	22467.8	10066.7	17606.7	7435.3		16329.6	27889	8886.4	15873.2	6430.1	11595.7	38807.4
X - 11905			33250	LC/MS Neg	X - 11905	4401	283.2									7956.2				4811.4	5362.3			6562.8			4703.2			5440.9						20304	7260.4		6756.6				11128.8	5338.8		19210.4	29688.7
X - 12027			33378	LC/MS Neg	X - 12027	2730	242.1							9762.6			14552.2				5889.3	5546	7868.3			5739.9	6097.6			10566.2	6685.9			7035.6			7196.9	13754.3	8273.6		6497.9	6422.2		5846	11546.9	5052.6		6029.6	7889.2
X - 12040			33391	LC/MS Neg	X - 12040	942	259					10391.9	11349.1			14647.3							36169.4	18902.6	72964						11261.1
X - 12048			33399	LC/MS Pos	X - 12048	2485	171.2				65479.2	66476.1	71384.5	52081.2	27215.1	40849.1	42695.6	46587.1	51202.1	55847.3	63522.1	66861.2	51907.9	62147	66714.8		32833.5		31783.3		52089.3	65201.5	58037.5	52190.6	48054.4	48896.6	61012.3	38472.4	52803.1	40229.9	34159	73747.4	49126.1	47645.5	66773.7	70833	38354	52722.4	52140
X - 12051			33403	LC/MS Pos	X - 12051	5739	456.4				5124251	665173	516588	888764	909696	2.24004e+06	938448	1.16153e+06	581525	1.43851e+06	1.19058e+06	2.2424e+06	1.10019e+06	755673	1.5501e+06	1.57612e+06	869825	1.3625e+06	5.21853e+06	1.57631e+06	451518	609924	522861	785422	633896	1538286	1.26942e+06	1.79796e+06	1.41744e+06	1.81131e+06	469217	713012	1.13804e+06	638028	2.20713e+06	1.69694e+06	1.76554e+06	875989	589598
X - 12058			33410	LC/MS Pos	X - 12058	4350	200.3									201463
X - 12095_200			33510	LC/MS Pos	X - 12095_200	1638	153.1				121516	190256	48647.4	50525.1	121858	32964.3	55379.6	155367	88962.2	68673.3	207473	20777.2		76952.4	18126.9	43217.7	58598.2	44225.9	176095	176500	248341			116624	164245	119916	106135	59301.1	73780.8	117938	73773.4	125516	326852	36753.6	72156.3	85873	102662	92664	27214.3
X - 12131_201			33628	LC/MS Neg	X - 12131_201	2394	338.1							27677.4	5233.7		26064.5	5389.7			15783.4	12992.7	17509.8			23377.4	6190.1			11653.2	22314.7			9648.7	9905.6	7855.1	14451.3	21627.5	10743.7		18932.9	10919	5632.8	6336.5	12562.7	18046.9	5727.2	13510.2	7742.9
X - 12214			33635	LC/MS Neg	X - 12214	1973	242.1							7383.3	8980	5601.3	12368.5	6265.2			6286.2	10079.8	4818.1	9012.9		10927.6	15806.7	6680.2		9621.1	12492.5		5436.5	12771			5761.2	18414	8217.4	8980	12808.1	10336.6	4798.9	8913.6	12969.9		5145.5	5859.7	17071
X - 12244			33666	LC/MS Pos	X - 12244	1147	269.2				63139.6	43763.6	53102.4	59896.1	57174.3	68587.5	87968	52050	33642	62541	45485.9	52389	67197.3	56421.1	47048.1	57927.4	76816.3	89568	79928	58934.7	32777	71342.3	40079.3	57672.2	49922.2	47533.9	49819.1	30146.8	40225.7	36271.3	60137.6	64837.5	39891.4	59464	64381.6	36958	81549.4	103916	61992.7
X - 12468			33913	LC/MS Pos	X - 12468	2085	240.1				1.51056e+06	396097	171638	353463	546875	147579	141523	169511	175884	392211	329197	269350	872227	688190	484236	682119	77965.6	323518	461243	207719	110612	850875	1.05102e+06	365776	595630	854412	373813	707877	583333	295470	727358	1.00079e+06	617086	586723	732267	604789	1.20475e+06	1.62408e+06	920115
X - 12470			33915	LC/MS Pos	X - 12470	2466	240.1				210476	54875.5	33138.8	64950.1	129511	25124.3	43536.7	52948.5	35449.4	71346.1	86128.3	45611.4	132273	139047	110397	116439	14282.8	77342	125111	42030.7	29885.6	100465	144755	63043.4	107719	140901	63412.5	143781	102413	53036.2	187220	180140	97849.1	119906	168302	114852	202154	287454	136020
X - 12510			34040	LC/MS Pos	X - 12510	3343	160.2				19890.6	24446.3		33294.1	40937.7	39653.6			31908.4	32888.5	14961.1				37073.3			21185.7		27651.4	16546.3	29512.6	25551.7		29942	33091.3	67843.2			38039.5	20837.6	26012	42639.7		17956.3	25136.7	51604.6	54348.9
X - 12524			34062	LC/MS Neg	X - 12524	5567	205.2				1.8236e+06	2.01777e+06	2960606	2.37799e+06	2.07182e+06	2870301	2083102	1.68098e+06	1.40016e+06	2193784	1.66652e+06	1.96488e+06	1661019	1.61735e+06	1814788	1.97577e+06	2193263	2.11845e+06	2465397	1.74219e+06	2.11348e+06	1.6699e+06	1484986	1.55893e+06	1.06928e+06	2.41245e+06	1.53675e+06	1.48761e+06	2.33196e+06	1.41058e+06	936353	2.29333e+06	1.78732e+06	1.64726e+06	1762052	2.16938e+06	1.9728e+06	2.23331e+06	1.39079e+06
X - 12537			34100	GC/MS	X - 12537	1371	238.1				18383.4	84635.9	21655.4			57000.8		97880		36636.1	72574.2	10572.7				8863					108716	17815.9		207500	19182.2			14077.7				32844.9	19675.6		16494.1	10145.8			9560.8
X - 12545			34110	GC/MS	X - 12545	2337	615.1				18140698	9324123	20313066	4.41543e+06	193740	164017	56849.1	4212762	45735.4	1.16492e+06	633261	27469.7	10101009	7916484	4.95672e+06		470550	91382	107628	180497	18245118	15605211	3337304	6.79976e+06	3.89301e+06	2.54354e+06	1.65432e+06	5.61201e+06	5881511	4795329	1186376	9744628	20996804	1.63639e+06	2.81944e+06	5016779	2.93787e+06	3.4688e+06	1276824
X - 12644			34244	LC/MS Neg	X - 12644	5650	524.3				78669.8	36265.1	51864.1	47395.8	84934.5	64071.4	45877.2	52954	37372.2	71661.9	65544.7	53646.3	55860.8	102062	89835	51297.4	62829.2	47368.9	98587.4	80465.3	43376.9	62913.2	55379.2	59613.6	49689.9	122333	77737.4	84582.3	58147.3	98856.5	49639	80904.4	107846	91940.6	142583	95684.7	82278.2	79037.2	52943
X - 12740			34350	LC/MS Neg	X - 12740	2499	287.1
X - 12776			34453	LC/MS Neg	X - 12776	665	119.1				418346	413691	430756	402721	525722	377875	400420	396170	368440	376213	401432	444885	403653	384092	439132	492808	381559	403084	465876	459986	392402	406738	382893	381797	370296	500182	434910	309823	431949	460334	422391	507682	373517	537807	384316	358254	512643	415189	374472
X - 12786			34469	GC/MS	X - 12786	1578	216.1				19118.6	54904.9	24157.5	23888	15950.2	22178.8		12009			55153.4	14703.9	38828.4	24654	17438.6		37266.8	16045.4	20214.5	37189.1	37161.8		62688.5		7447.2	24654	10486.7	75677	25358.5	44164.1	32569.2	9540.5	61881.3	45296.3					38714.6
X - 12844			34527	LC/MS Neg	X - 12844	4168	539.3				45539	30985.7	30713.2	38585.3	38437.5	30512.2	22769.9	15514	9352.5	26333.5	23530.3	12287	20852.3	8227.9	24961.3	25605.4	20231.4	47262.8	17395.3	27737.3	8236.6	27812.8	21737.2	37284.3	31734.1	84389.9	19014.8	30211.8	26747	17507	13482.5	41767.5	15297.5	8879.3	30493.8	16859.6	28787.1	27323.8	20104.6
X - 12846			34529	LC/MS Neg	X - 12846	4218	481.3				53037.3	75242.9	113446	93544.7	98856.4	124660	114205	40606	89410.1	51003.9	98590.3	48215.6	136207	97485.9	67307.8	90190.1	67346.6	72972.4	37942.4	99528.6	57262.7	62630	90217.2	187919	144890	54967.3	62385.2	117476	90997.2	99772.8	99421.4	78851.9	189759	156594	68976.9	56480.3	74304.8	59980.1	78206.5
X - 13152			34844	LC/MS Pos	X - 13152	1731	168				24440.8			245093	225559	388083	160668		289890	292029		209133				194346	247127	219740	358366	231843			235107			254729		163574	238127		223046			300576	179691	257018	294646	199628	184359
X - 13215			34912	LC/MS Neg	X - 13215	5179	149.2				13296.9	18067.1	26624.7	19760.1	16498.2	20903.8	22554.8	6182.4	16972.6	27099.4	11897.8	15315.3	15425.7	14531.4	26009.3	17692.2	16724.9	14332.8	17015.3	19738.7	15864.1	15786	16836.6	22872.4	11427.5	21839.4	24058.3	13261.1	31310	13984	14176.4	17687.5	21108.2	13824.9	14467	20272.5	16930.1	21832.6	16386.4
X - 13426			35184	LC/MS Pos	X - 13426	4684	241.2				37951.5	49416.8	38041.9	27582	31132	58060.1	31384.5	41723.8	42130.7	32490.7	36200.3	51645.9	45093.9	34195.4	50354.9	28438.3	31629.9	29940.9		46500.5	26642.3	28774.1		53903.8	38041.9	41946.1	58489.6	42757.3	45144.3	33783.9		34824.7		28235.1	29208.8	43285	45704	33560.4	39088.4
X - 13496			35270	GC/MS	X - 13496	2103.4	372.2				686659	670555	723875	785250	766014	816668	877038	767256	805942	847292	757703	760713	782038	741737	878581	913394	757913	673281	860591	819844	727719	681179	697604	807679	935388	841606	1.00061e+06	687733	777639	673234	804589	729222	838220	797234	810490	903344	723437	774867	606183
X - 13583			35361	LC/MS Neg	X - 13583	5293	369.4				94651.4	41635.8	82268.1	59367	59601	62017.5	26419.5	35315.8	12688.9	32169.3	33898.9	29138.7	31844.9	31492.5	21764.9	24935.2	40711.9	49895.5	28786.3	27824.2	49845.1	11432.3	11390.3	24284.1	8061.6	124506	13782.9	19359.1	9081.9	13020.5	8784.9	18771.7	14593.6	18611	20113.8	33341.2	209308	19070.2	26871.6
X - 13619			35397	GC/MS	X - 13619	1216	188.1				2579308	1.69698e+06	2222035	2.37814e+06	2565663	1.93379e+06	2579300	1.50116e+06	1.38087e+06	1.94624e+06	1.25698e+06	1.35808e+06	2.38911e+06	1.92123e+06	2.24016e+06	2.4133e+06	1.70532e+06	1.88675e+06	1.37912e+06	2.33458e+06	1.86633e+06	2101454	2.26828e+06	2.02804e+06	2.15326e+06	2743281	1.38035e+06	1.58657e+06	1.7434e+06	1.55297e+06	1.58685e+06	2.93692e+06	2632495	1.87713e+06	1.7754e+06	2.06188e+06	2492823	2.31258e+06	2008801
X - 13671			35464	LC/MS Neg	X - 13671	5226	315.3				58843.4	44290.3	52955.2	58252.4	55711.5	89169.6	47334	54508.7	57840.3	56506.5	55275.6	57303.6	63928.8	71253.9	87982.5	64085.4	51560.2	42952.5	57604.2	67855.4	63064.1	47585.4	33620.2	50124.5	29703.8	68406.3	60612.5	43521.2	62669.3	32877.1	31416.2	55895.9	63866.7	37127.2	32107.4	86628.6	53180.9	58083.8	34156.9
X - 13691			35500	LC/MS Neg	X - 13691	4482	483.2							7112.1										6193.6								4534			13669.4			6080.5	7112.1	6088.6			8115.1	7647.9
X - 13722			35532	LC/MS Neg	X - 13722	893	160.1																		5889.4										10324.8	6899.1	7304		11185.3	4765.1			15365.9				12270.5
X - 13891			35786	LC/MS Neg	X - 13891	2716	227.1				6671.6					5879.3			6779.3		5017.1				7351.3									4257.5		7198.5	5392.4		5249.1				7583.2		7203.5		9422.4
X - 14056			35977	LC/MS Pos	X - 14056	914	192.1				28304.7	37206.4	30854.9	34073.6		52919.7		28586.7	26238.3	36227.3	28218.5	15973.2	31961	27799	32996.5		53541.6		26323.8	25664.4	36454.6	33691.8			13975.8	59962.9	43550.9	38581.5	36508.9	35315.5		34956.9	53668.7		17912.4			58821.1	32614.7
X - 14314			36240	LC/MS Neg	X - 14314	2302	241.1
X - 14364_200			36406	LC/MS Pos	X - 14364_200	3413	277.1
X - 14532			36459	LC/MS Neg	X - 14532	4065	277.2																																21826.4
X - 14567			36494	LC/MS Neg	X - 14567	5924	219.3				276864	285031	353932	405016	332344	398043	456586	159236	281806	554722	217643	381097	220670	239722	300352	413112	331048	358270	317811	392651	287721	201919	252760	243330	182872	325461	262334	256795	279621	270450	163004	295082	248224	275265	303195	441162	354570	321159	271869
X - 14575			36502	LC/MS Pos	X - 14575	833	527.2
X - 14588			36515	LC/MS Neg	X - 14588	648	151				66199.3	89011.6	63225.2	42624	85661.1	127588	69151.6	30353.2	63789.4	78987.5	63182.9	54191.6	67416	71276.2	46383.8	61861.3	88001	69546.2	65564.2	73728.9	51269.7	70981.4	65097.8	43967.2	50290.9	62583.3	48580.9	80472.9	71646.3	74014.7	65964.3	68001.8	75077.2	93577.6	71429.5	66430.7	67216.1	78863.7	62514.7
X - 14603			36530	LC/MS Pos	X - 14603	877	365.1				54445.9	34682.6	48850.4	23032.5	27127	26556.6		35402.9	45051.1		27983.5		18017.8	27117	25925.7	33807	30149.2	19469.3	26636.3	19695.2	22655.8	567251			18781.4			26881.7	23603.4	27026.9		39481.3	62853.6	16817.5	55426.5		23166.9	21658.7
X - 14904			36931	LC/MS Neg	X - 14904	4516	329.3																																			51642.8
X - 15222			37364	LC/MS Neg	X - 15222	5138	211.2				9509.2	10406.1	9100.2	11348.1	11508.5	8542.1	15821.4	4999.7	10046.3	12877.6		14958.3	5868.6	7312.3	11095.4	15332.2	7816.8	11041.9	9899.4	11991.3	11574	11110.5	9258.5	9098.4	7175.9	10545.4	8521.9	8778.4	9257.3	8801.7	11874.3	8777.5	9559.7	9309.1	7463.3	11024.3	13245.9	10459.1	8700.3
X - 15375			37622	LC/MS Pos	X - 15375	2502	328					55718.5	47285	77224.8	39888.8	79303.2	90362.2	15430	44283.5	67782.4	18935.5	30341.9	78659.6	66351	123142	54674.6	97038.1	58751.2	43678.3	116919	85720.9	60212.9	26767.2	82295.7	24674.2	39029	24988.3	27150.7	54729.9	25216.7	21846.8	37018.8	51376.7	50013.3	25820.1	52740.2	43353.3	102928	55937.4
X - 15382			37629	LC/MS Pos	X - 15382	2540	271					35276.6	37580.3	67809	42317.2	73137.5	95886.4		28394.8	31652.7			36097.8	44896.9	45388.2	67345.7	62495.1	53620	33807.3	62984	59702.4	34553	21344.4	53431.8	28540.7	79973.9	34974.4	22101.8	46859.7		37647.8	46123.9	38317.3	53578.1		66804.5	78500	68578.8	91961.1
X - 15479			37727	LC/MS Pos	X - 15479	4527	560.1				278506	181310	248719	221833	172719	151946	102387	71803.6	84195.9	149845	145620	61134.6	204148	81151.1	181205	131259	135023	195880	91705.7	140329	63852.9	194386	179677	295396	194575	362871	121461	241517	331487	189620	100839	180574	179045	118390	197780	121393	182538	176646	89316
X - 15484			37732	LC/MS Pos	X - 15484	2506	271					37725.3	24260.5	61724.9	28019.6	63674.6	88325.7		55683.4	35271.6		30915.5	40996.1	42814.9	55303.9	69632.5	45197.6	58338.5	27283.5	72486.4	32981.9	42203.7	21536.3	31295.5	20293.2	49114.7	32207.5	16784.4	37207.9	24485.9		41599.9	26679.5	52903.2		60142.3	69450.5	62678.3	90134.7
X - 15523			37771	LC/MS Neg	X - 15523	4203	309.1				8363.8	9209.8	7240	10498.6	5153.9	11184.8	5074.2	10631.7	5847.6	6419.1		6551		10970.7	8220.3	12055.1	5789.9	7620.6	11113.7	7947.6	4921.7	6010.1	6638.8	6035.3	8042.9	9622.9	7620.5	5436.2	6070.4	5100.5		7532.7	7095.2	6431.3	6900.1	4926.6	6997.7	9443.5	5247.3
X - 15546			37795	LC/MS Pos	X - 15546	1861	271.1								39382.2	32336.8	43664.6					20546.6				35859.5		23225.9		68677.3
X - 15650			37899	LC/MS Neg	X - 15650	4146	150.2				24268.9	19521.7	23149.1	26027.8	23733.5	24499.2	34097.5	10754.1	19044	25464.5	17676.6	25081.2	17956.5	19001.3	17282.3	24265.8	24657.8	21957.4	21318.4	25719.2	21024	17341.5	19329.2	23239.6	16670.6	24412.5	19854.6	14503.7	19625.9	19983.2	19792.3	26671.9	17159.7	17902.1	17606.6	26584.1	21592.9	30125.3	17166.3
X - 15694			37943	LC/MS Pos	X - 15694	1180	109				177057	356796	277970	222353	171069	277821	250328	335432	161969	268742	298502	166600	253732	292362	324132	174792	341192	228266	151969	241866	340882	206723	245182	300891	211874	235598	245921	287257	250632	170243	145373	337211	355928	286845	175055	264175	205105	246137	214763
X - 15710			37959	LC/MS Pos	X - 15710	1990	240.1				168505		15971.7	25843.8	70502.5					45033.1	27714	26811.5	42829.1	49526.4	47611.1	77484.8		34563.8	49655.4	34687.9		53088.8	98819.1	32389.7	68473.4	110819	29682	72215.4	62775	26526.5	72450.5	36740.6	63631.4	66665.2	72291.4	63203.2	120258	174402	123241
X - 15716			37965	LC/MS Pos	X - 15716	2325	240.1				1.31858e+06	351424	166154	579509	838288	282260	213298	185709	214510	584638	357058	461008	840799	1.00183e+06	491120	1125817	145697	363653	730250	377114	149354	575510	1.0778e+06	281233	580384	897463	411670	887434	804995	356425	868603	1.16597e+06	516241	826627	742620	787476	1.49218e+06	1.93873e+06	1.38449e+06
X - 15722			37971	LC/MS Neg	X - 15722	3336	299.1				7840.5	6934.1	8496.3	6335.9		8058.8	6668.8	7583.7	7296.3	8488.3	8072.5	5958.8	12100.1	10940.1	6311.2	8761.4	5094.2	6192	9976.9	5722.8	9251.1	10857.8	5961.1	11993.5		7821.9	5985.3	10363.6	8545.6	5389.5		13787.1	8488.3	13160.1		5994.2	8886.9	12837.4	8739.2
X - 15998			38439	LC/MS Pos	X - 15998	1717	244.2					17161.9		70198.3	60918.5	63861.9	33695.7		57993.7	54444.4		87615.7	37405.9			66622.5	71031.4	58468.3	62069.5	34745.7			42091.1			52782.5		47088	65932.7		50469.7			66421.3	44435.6	52001.8	48969.8	53663.7	59818.3
X - 16002			38443	LC/MS Pos	X - 16002	3130	205.1				2.30718e+06	2806473	2686969	2.74473e+06	2.76272e+06	2.7563e+06	2.68567e+06	3.40855e+06	2264569	2851313	2.86448e+06	2371087	3.10375e+06	2762956	3523096	2.41479e+06	3.09323e+06	2.44336e+06	2.81367e+06	3267272	3123355	3.1978e+06	2.81317e+06	3.61705e+06	2.75661e+06	2.80597e+06	2.27879e+06	3.13469e+06	3.45394e+06	3143371	2.32426e+06	4.49162e+06	3.398e+06	2.61512e+06	2.63481e+06	2.99969e+06	2.79943e+06	3.26463e+06	2.23517e+06
X - 16004			38445	LC/MS Pos	X - 16004	3946	269.1				70700.8	92464.5	99197.6	69341.6	58320.7	66636.3	56867.7	88358.8	63221.8	74426.6	80762.3	55932.8	34732.3	54869	67172.4	53171	88914.7	64066.2	44747.3	39524.7	124975	114746	74633.4	131305	68912.3	68873.2	107422	73419.9	95488.4	77367.9	67891.6	139248	109247	116745	93933.3	68319.1	108603	56562.3	115578
X - 16010			38451	LC/MS Neg	X - 16010	2499	331.2				1.19065e+06	1.25537e+06	1.36503e+06	1220622	1.1506e+06	1.05677e+06	1.08397e+06	2.28318e+06	816443	1.09384e+06	1.60884e+06	900856	1.39204e+06	1.32877e+06	1.51626e+06	845892	948697	905322	1.16003e+06	1.513e+06	1.6735e+06	1.68655e+06	1.27582e+06	1.94828e+06	1.4338e+06	1.25664e+06	1.73004e+06	1700023	1.34794e+06	1.45425e+06	953449	2290859	2.57963e+06	1.01616e+06	1236936	1.17583e+06	1.14841e+06	1.40158e+06	936870
X - 16011			38452	LC/MS Neg	X - 16011	2790	390.9				24522.7	12377.4	23005.1	25035	10935.9	12051.2	7562.6	11093.9	9838.4	15624.8	22355.1	8025.2	16338.3	6907.6	12495.8	4108.1	21975.5	18664.7	9661.3	10856.8	5732.8	12134.5	7247.6	20921	4483.3	12680.2	8665.8	49469	7583.5	23655.9		24267	29798.8	15320.9	26580.2	24215.3	7327.4	21146.5	13778.7
X - 16014			38455	LC/MS Neg	X - 16014	3589	453.2				5538.7	6795.6	6406	8376.7	7747.8	8248.3	7714.6	13446.8	4650.9	8307.6	8426.7	5347.6	10724.8	10118.3	10881.4	5322.5	6677.3	6459.2	8737.9	11399.9	9411.5	9721.3	8476.7	10718	8000.4	6741.3	8692.2	10222.3	6349.4	8861.5	7380.8	12578.3	11396.5	8010.3	8396.7	8206.8	6485.1	11568.6	6217.8
X - 16089			38532	LC/MS Neg	X - 16089	4545.1	321.2				7842.5	7467	11038.8	8873.8	17079.7	13099.4	12103.8	7103.9	6332.8	13526	9974.8	6972.7	6271.6	7890.7	8986.8	11917.6	7426.4	8971.6	11864.3	10235.1	9102.2	8961.9	7613	10766.7	6431	11887.5	6124.4	9280	8617.7	10583.7	8699	9802.1	8420.9	8332.2	10468.7	8928.3	10478.4	6152.9	8451
X - 16120			38567	LC/MS Neg	X - 16120	1271.7	164.1				9116.1	4788.2	11491.9	13962.5	9635	13278.4	9796.9		12088.2	11462.4	8554	6895.3	10200.3	7665.7	11072.6	8655.4	10755.2	7051.3	10952.9	13064.1	7634.1	7946.8	6164.7	7123	7581.4	9189.5	9017	6553.1	7494.5	6993.2	8689.1	9258	6454.8	7103.6	8621.8	13882.3	13842.2	12886.7	8962.9
X - 16127			38574	LC/MS Neg	X - 16127	3780.6	940.4								7893.1				9240.8	8349.4		5532.7	4200				4745		7239.6			27226.4	33902.2	11033.7	7451.2	12977.5	13923.8	12000.9	47481.4	19482.3	24610.8	5533.6	15155.8	9684.1	28047.6	8191	12564.9	10842.5	8371.1
X - 16134			38581	LC/MS Pos	X - 16134	3151.9	603.9					66301.2						677816				116501								168164	89029	66301.2		94193.9	54606.5		47395.9	144799	108433				19119.1			20497.3	25645
X - 16135			38582	LC/MS Pos	X - 16135	3201.2	510.9						24447.5					70479.7												23360.7		21451.8		20861.2				13185.3	21251.4
X - 16206			38772	LC/MS Neg	X - 16206	670.7	177				160883	163331	138460	142276	158895	166510	167019	101762	146081	150365	157051	151084	157476	155703	152345	146650	152117	164438	159340	181508	150883	182126	167908	143366	142856	155783	143120	153178	168401	139787	166752	170976	153956	154060	148750	157432	178712	166784	151312
X - 16234			38802	LC/MS Neg	X - 16234	2145.2	147				393476	482593	501314	387029	243533	313045	265279	741220	118374	314596	607512	245708	380457	451245	529483	248491	286170	274114	286355	287501	756746	465270	341745	620096	446524	323569	369821	362719	375026	383974	193661	1.00617e+06	653616	384232	351747	371509	291158	312021	332699
X - 16433			39004	LC/MS Pos	X - 16433	3530.6	234						34559.8		59674.4	73276.3					20942													52006.5			47338.3				42670							65220.9
X - 16480			39053	LC/MS Neg	X - 16480	4685.5	309.3				31483.5	19917.6	37896.5	23160.2	15950.1	19953.2	8825	17157.7	9234.9	9863.9	33271.4	6865.6	13719.6	51166.7	34899.1	10136.1	21992.3	10268.9	4142.3	19712.6	26239.2			15429.3	5679.6	25522.8	15864.1	5822.7	6049.8		7506.4	5894.1	9122.9	7565.8	7887.8	40236.1	86853.8	8050.1	5886.1
X - 16578			39151	LC/MS Neg	X - 16578	4910.3	211.1				5608.7	4861.8		6531.5	5954.8	7067.2	14604.4			7270.9		11534.7		3306.7		14246.7	5377.5	10093.8		11296.8			3807.8			6040.5	4084	4126		5529.7		3740.3		5778.3	6190.1	7156.8	7772.6	9280.3	6131.3
X - 16649			39225	LC/MS Neg	X - 16649	3008.8	353				46569.9	336264	51839.6	108916	13551.1	74035.5	59750.8	92364.5	7095.8	60436.6	203130	44545.8	188547	38339.2	79455.3	18686.5	131018	307424	29800.3	424951	81226.5	83765.5	75649.5	39745.2	31534.9	17660.4	49263.9	59316.2	123893	47111	126814	88225.3	55843.2	12689.3	54770.7	20213.1	335098	102961	85032.3
X - 16657			39233	LC/MS Pos	X - 16657	3318.7	352.2				16760	16631.8		34199.5	38341	58887	45945			30316.7	33867	32662.6	24309	36456.9	31004	33686.4	32034	49545	27289	37904.6	29770	32886	21950.6	34679	22578.6	58468	34437.5	29734.8	37673	20549.1	38355	27429	33463	25059.7	28455	57149.1	94708.6	61854	44351.9
X - 16786			39367	LC/MS Neg	X - 16786	5311	646.1				177326	87846.2	30735.7	16303.6	87225.8		11307.5	176052		19786.5	108648	87680.2	16209.4	12886	23455.5	17695.8	30475	30475	26232.8	42654.5	27032.6	85405.6	51015.9	99864.9	79271.2	17331.7	27621.4	58604.7	58050.7	28360.3	66294.8		17822.8		20364.6	14402.8	29499.1		13568.2
X - 16929			39510	GC/MS	X - 16929	2290.9	613				272967648	178045104	262367056	40441508	991209	2.81486e+06	346054	419566912	566300	35381500	593182528	1029214	39515732	64941404	325926112	87933.1	2.24109e+06	468821	1928872	1106657	861961152	185331248	16046759	254213136	152337296	6.88766e+06	139333504	44358928	26815162	91351792	7949151	288986016	486284928	40327924	88566424	22118022	12224249	20440746	1.3455e+06
X - 2973			12593	GC/MS	X - 2973	1210.5	281				1.46774e+06	1.21775e+06	1.26484e+06	1.51835e+06	1.48381e+06	1485120	1.58043e+06	1.20474e+06	1.00846e+06	1.28118e+06	1.36614e+06	1.32369e+06	1.12094e+06	1.26358e+06	1.4195e+06	1.45712e+06	1.01852e+06	1.15979e+06	1.29262e+06	1.51323e+06	1.35612e+06	1182871	1.55471e+06	1.97486e+06	1.94998e+06	1.4075e+06	1.30487e+06	1.50755e+06	1.25161e+06	1.16377e+06	959813	1.48232e+06	1236115	1325711	1.31709e+06	1303385	1.20764e+06	1.42421e+06	1.2723e+06
X - 3002			12625	GC/MS	X - 3002	1438.1	296.1				146340	749663	190297	142229	60879.3	69020	39960.9	1149157		37429.9	69329.4	10922.3	130691	88851.2	36646.6	34050.1	56605	53186.1	15285.3	37227.4	1.44363e+06	169360	73588.1	779185	44345.5	65934	14362.2	245206	45065.1	64451.9	28222.1	2.29353e+06	247895	43623.8	35719.6	98705.3	41481.1	61020.2	29652.3
X - 3003			12626	GC/MS	X - 3003	1444.6	218.1				56899.7	55590.1	104015	128557	120378	134256	385836	91533.3	142189	182966	99820.5	79798.6	102976	78003.9	143034	171641	47637.8	108586	86224.5	149174	126236	78666.4	234030	269420	114271	181966	228438	97086.1	153407	161244	83413.5	187898	146410	135662	122450	133110	144546	115940	85443.1
X - 3088			12768	GC/MS	X - 3088	1944.1	372.2				40302.1	60458.3	92271.5	96660	57366.1	133349	221578		73024.5	54637.2	72650.4	97095	146330	76438.9	52707	219739	76159.3	89797.3	99856.1	68919	81980.3	60495.4	65179.4	117564	42617.1	62181.2	82382.3	46881.4	111749	54356.9	81683	66559.7	82825.5	83197.1	85769.3	97051.6	117056	117980	82323.1
X - 3094			12774	GC/MS	X - 3094	1978.7	299				523313	573589	488352	474665	525790	836896	749803	159304	286214	488240	385531	542230	319888	440592	363565	599868	701056	634474	558668	369998	355974	338580	336722	302652	116705	570578	379098	322436	465341	340059	274874	346547	199901	427254	385555	381824	447645	481010	274848
X - 4272			16508	GC/MS	X - 4272	1838.2	669.3				21793.2		30837.7	26189.2	41860.9	25718.7	50271.2		6947.8	28185.9		18597.3		23756.5	32902.7	38683.5	23756.5	22342.6	4829.8	43934.1	10729.3	20192.7	39087.5			21236.6	11096	12499.5		19043	27175.2	13391.2	24512.7	55765.2	30218.8	20276.9	26113	44530.3	29161.1
X - 4357			16634	GC/MS	X - 4357	1540.5	216				140692	373036	94804.2	122067	82646.7	107084	22522.6	111726	75946.9	92654.8	357259	53997.2	134790	193936	80414.2	24094.6	194715	110123	59106.4	115974	250897	128530	311464	56368.8	78577.9	68047.4	32459.9	479944	71706.8	253101	145291	99093.7	154044	266511	110762	130318	16081.8	124962	153105
X - 4495			16818	GC/MS	X - 4495	1381	117							22514.7			31811.9		56119.8	37444.5					73368.6		30445.4		47375.4	25289.8		32386.7		67361.8		119332			45340.1	82551.4	36307	48196.1	47595.6		82160.8		72143.8	104014
X - 4500			16823	GC/MS	X - 4500	1462	172				31818.5	27087.5	39854	17784		29103.1	23057				33874.5					30683.7		17081.8	24740.1							95611.4	12204.5						43007.3	113987		49024.3	488345	25787.8	30130.1
X - 4598			16983	GC/MS	X - 4598	1392.2	169.9				97871.8	75676.5				107267	55059.9			34662.9			138252	103137	43255.2			43564.2			63557.2		62788.3	52721.2	89873.7					61034.9		27650.2	125566		26030.3	88427.7	143954
X - 4807			17391	GC/MS	X - 4807	1126.1	143				5747497	7.77879e+06	7.0102e+06	5.18705e+06	3.50348e+06	4.2189e+06	3942686	12546294	873285	3.97635e+06	9310724	4.24673e+06	5501885	5.85769e+06	5563421	2.97937e+06	4581224	3.73444e+06	3.29817e+06	2.88419e+06	9884876	6386515	3.80269e+06	9491758	5.35587e+06	4.07724e+06	5.1675e+06	5.8403e+06	5.01667e+06	5.09271e+06	3214826	13864263	8055053	4.54542e+06	4905832	5575894	3.65914e+06	4.41036e+06	4165166
X - 5439			18322	GC/MS	X - 5439	2061.5	180							53117.7	46380.1		26538.7		14576.5		19937.4		39637.3	33417		27402	55342			16493.5	36460.3			21042.5	18149.8	11357.8	29507.3	36303.4	25117.5	35670.6	46309.3	19045.9	38502.8	41865.9	30188.5	76907.6		18229.8	22737.9
X - 5907			18929	GC/MS	X - 5907	1643.2	229.1				75420.4	59223.8	48924.3	61588.4	95849.7	113931	120414	16933.1	24892.9	93878.4	20000.8	75970.8	24612	43800.6	32946.8	51141.5	62994.6	77561.8	33678.4	77548.6	46135.4	117072	43669.2	49950.1	26780.8	88291.5	44322.7	46303.7	99928.4	20838	27124.7	52409.2	35320.3	86421.3	55453	87204.6	125268	74450.9	61493.2
X - 6227			19363	GC/MS	X - 6227	1210.5	196.1				669145	650389	657576	252140	437923	392102	342753	201893	112449	314799	105270	120605	309518	438976	242706	137540	416780	408494	137773	214914	917759	533651	398254	246117	278429	523694	184878	507630	636603	449574	131987	779999	551462	191301	206114	358842	458799	354361	243086
X - 6246			19364	GC/MS	X - 6246	1428.2	160.1					33970.9	24705.3	29520.2	26184.5		20310.5		7554.6	11847.8	18466.8		16245.3			16633.7	10899.5		11752.3		20924.4	11550.7		33476.9		29070.8				9155.9	9259.8	40212.2	23377.5	20989.2	20310.5	18086.2		28353	27712.8
X - 6267			19368	GC/MS	X - 6267	1702.7	257.1				19571.3	30006.8	72147.2	39740.6	28874.6	93975	80786.9	13244.6				20620.4	46218.5	37153.3	30627.9	31474	43528.5		28295.3		38138.4	28451	28186	31276.9		48082.6			31671.1			22512.2	42519.1		27289.9	31413.6	34653.6		37747
X - 6350			19414	GC/MS	X - 6350	1936.4	169.1							29325.3	48721.4	64098	83773.1		53155.2	52577.8		32352.5				34431.3	51480.2	30238.5	34630.5	65556.9		16205	44701		14775.6	52330.1		31775.3	22767.5		14846.9		18418			18334.2		29497.3	25650.3
X - 6351			19415	GC/MS	X - 6351	1940.9	224.1				45264.5	28566.9	63525.8	63987.6	50973.8	36740.9	194429	39867.3	65557.8	100934	78376	73763.2	81139.9	47944.2	77758.8	135536	46509.4	80512.9	74841.7	35994.7	34191.6	68867	46996.9	92298	50138.1	65130.1	99468.9	75094.3	63646.7	61960.8	73960.6	63432.6	67904.8	73046.8	74807.6	99801.7	166035	99446.2	41340.4
X - 6889			19943	GC/MS	X - 6889	1592.1	179.1				20373.5		39288.1	20228.8	58958.1	26126	52763.4	10756.4			19560.1	21741.8		30670.1	6271.8	23198.1	57239.4	16218		26091.8		11703.1		37767.6	35513.1	8546.3	26885.2		41591.3	46481.3	25389.7	55325.3	29509.1	13041	36805.2	22914.8	33782.2	9652.8
X - 8766			22032	GC/MS	X - 8766	2033.9	315.1				40719.6	28088.7	58895.2	67503.6	62718.6	82932.3	61460.8	35281.2	28396.7	68103.6	24462.5		26486		53115.4	33583.5	85767.7	49456.9	41220.5	69028.2	28586.5	57328.5		25791		70358.3	41400.5	41040.4	51893.3	60919.2	33621			64843.3	50721.9	22343.6		75544.6	25176.8
X - 8889			22320	GC/MS	X - 8889	1634.3	521.2				18484	27813.1	15802.4		31468.9	59770.3	40540.2	51525.8	24264.7	37536.3	100035		25395.1	19638.6	37173.6	30531.3	13473.1		39189.7		98551.6	21599.2	28461.2	75631.9	37839.1	56584.7	59428.8	41015.9	44447.3	48245.4	13493	47795.4	76156.2	26233.5	104801	53082.6	27105.1	46557.8	24101.1
X - 9047			22609	GC/MS	X - 9047	1574	243.2				93966.6	93069.5	87288.5	122835	142981	608265	241434	231242	122461	164331	118108	155058	108087	102620	121833	137819	106117	140644	142207	111151	144199	183148	83883.3	406803	79519	193962	156230	160590	189797	146536	230238	293999	255307	102109	152450	152256	366750	162000	77189.8
X - 9286			22880	GC/MS	X - 9286	1617.5	221				171589	111119	144881	147118	183532	234415	373516	45586.7	139846	126452	193124	166882	144658	91126	111334	338536	118591	82321.1	161335	105819	93450.2	98832.9	186348	282522	167533	135888	141366	140133	85056.5	147128	105317	166566	153098	70715.5	141105	181492	184475	132241	117726
X - 9706			24074	GC/MS	X - 9706	1107	190				459644	354093	491946	188997	615104	360737	534819	119539	244705	296447	348059	265200	649457	239971	477666	520740	284518	379333	215236	503486	265453	344598	534821	468644	752403	791484	280684		359155	201453	381235	590486	552886	360307	319472	444094	578940	497349	394904
[truncated: 1 more columns]

## Sheet: ScaledImpData
										CLIENT_IDENTIFIER	5096_T0	5507_T0	5596_T0	5771_T0	6307_T0	6386_T0	6409_T0	6432_T0	6436_T0	6472_T0	6513_T0	6528_T0	6560_T0	6573_T0	6606_T0	6607_T0	6613_T0	6614_T0	6627_T0	6628_T0	6645_T0	5096_T42	5507_T42	5596_T18	5771_T18	6307_T6	6409_T9	6432_T18	6436_T9	6472_T24	6513_T42	6528_T24	6560_T12	6573_T32	6606_T32	6607_T12	6614_T12	6627_T6	6628_T24
										SAMPLE_ID	731914	733133	731924	733126	731923	731938	733146	733119	731945	733147	731915	733122	731925	733124	731939	733130	731930	733118	731916	733142	731933	731937	733131	731941	733141	731921	733140	733123	731932	733116	731929	733138	731931	733139	731917	733127	733132	731940	733143
										PARENT_SAMPLE_ID	718949	718950	718951	718952	718953	718954	718955	718956	718957	718958	718959	718960	718961	718962	718963	718964	718965	718966	718967	718968	718969	718970	718971	718972	718973	718974	718976	718977	718978	718979	718980	718981	718982	718983	718984	718985	718986	718987	718988
										SAMPLE_NAME	WALT-00049-LC-01	WALT-00050-LC-01	WALT-00051-LC-01	WALT-00052-LC-01	WALT-00053-LC-01	WALT-00054-LC-01	WALT-00055-LC-01	WALT-00056-LC-01	WALT-00057-LC-01	WALT-00058-LC-01	WALT-00059-LC-01	WALT-00060-LC-01	WALT-00061-LC-01	WALT-00062-LC-01	WALT-00063-LC-01	WALT-00064-LC-01	WALT-00065-LC-01	WALT-00066-LC-01	WALT-00067-LC-01	WALT-00068-LC-01	WALT-00069-LC-01	WALT-00070-LC-01	WALT-00071-LC-01	WALT-00072-LC-01	WALT-00073-LC-01	WALT-00074-LC-01	WALT-00076-LC-01	WALT-00077-LC-01	WALT-00078-LC-01	WALT-00079-LC-01	WALT-00080-LC-01	WALT-00081-LC-01	WALT-00082-LC-01	WALT-00083-LC-01	WALT-00084-LC-01	WALT-00085-LC-01	WALT-00086-LC-01	WALT-00087-LC-01	WALT-00088-LC-01
										TUBE_NO	20	21	13	12	4	23	6	11	7	15	22	16	10	19	18	8	24	9	5	14	17	20	21	13	12	4	6	11	7	15	22	16	10	19	18	8	9	5	14
										SUBJECT_ID	5096	5507	5596	5771	6307	6386	6409	6432	6436	6472	6513	6528	6560	6573	6606	6607	6613	6614	6627	6628	6645	5096	5507	5596	5771	6307	6409	6432	6436	6472	6513	6528	6560	6573	6606	6607	6614	6627	6628
										TIME_POINT	0h	0h	0h	0h	0h	0h	0h	0h	0h	0h	0h	0h	0h	0h	0h	0h	0h	0h	0h	0h	0h	42h	42h	18h	18h	6h	9h	18h	9h	24h	42h	24h	12h	32h	32h	12h	12h	6h	24h
										RUN_DAY	1	2	1	2	1	1	2	2	1	2	1	2	1	2	1	2	1	2	1	2	1	1	2	1	2	1	2	2	1	2	1	2	1	2	1	2	2	1	2
BIOCHEMICAL	SUPER_PATHWAY	SUB_PATHWAY	COMP_ID	PLATFORM	CHEMICAL_SHORTNAME	RI	MASS	CAS	KEGG	Group HMDB	initial	initial	initial	initial	initial	initial	initial	initial	initial	initial	initial	initial	initial	initial	initial	initial	initial	initial	initial	initial	initial	late	late	early	early	early	early	early	early	late	late	late	early	late	late	early	early	early	late
1,2-propanediol	Lipid	Ketone bodies	38002	GC/MS	1,2-propanediol	1041	117	57-55-6;	C00717,C02912,C00583,C01506,C02917	HMDB01881	1.17693	1.26725	1.28609	0.97606	0.712594	0.842207	0.828435	2.03939	0.275653	0.839601	1.64821	0.749854	1.03925	1.11887	1.18727	0.690346	0.842677	0.695231	0.701669	0.56731	1.71487	1.24025	0.793402	1.78193	1.05658	0.844671	0.998513	1.00149	0.93848	1.00845	0.654457	2.37029	1.70312	0.912021	0.978618	1.03596	0.69731	0.885265	0.794892
1,5-anhydroglucitol (1,5-AG)	Carbohydrate	Glycolysis, gluconeogenesis, pyruvate metabolism	20675	GC/MS	1,5-anhydroglucitol (1,5-AG)	1788.7	217	154-58-5;	C07326	HMDB02712	1	0.87938	0.658521	0.987459	1.58831	0.988477	0.824254	1.20366	0.954548	1.10753	1.21846	1	1.49625	1.4612	1.23221	0.988843	1.1398	0.23463	1.44702	1.01267	0.458606	0.864764	0.609623	0.5913	1.15746	1.39006	0.618188	1.31928	1.21793	1.29312	0.814843	1.64677	1.19069	0.908919	0.947606	1.32639	0.363525	1.23381	0.476562
1-arachidonoylglycerophosphocholine*	Lipid	Lysolipid	33228	LC/MS Pos	1-arachidonoyl-GPC* (20:4)*	5554	544.3		C05208		1.66722	0.922332	0.528992	0.752492	1.04932	1.49742	0.985363	0.83025	0.592966	1.37778	1.5069	1.48981	0.805468	1.4413	0.997201	0.92084	1.43829	1.26756	1.67105	1.44734	0.510735	1.10646	1.01464	0.381366	0.897719	1.0028	0.774718	1.23267	1.11244	2.21129	0.708804	1.42388	1.40254	1.25048	1.39824	0.926993	1.64092	1.24697	0.766261
1-arachidonoylglycerophosphoethanolamine*	Lipid	Lysolipid	35186	LC/MS Neg	1-arachidonoyl-GPE* (20:4)*	5731	500.3			HMDB11517	1.1505	0.686721	1.00155	1.23182	1.21475	0.926933	0.863277	0.672461	1.08509	1.46016	0.998451	1.40457	0.903304	1.709	1.26293	1.05127	0.918474	0.924598	1.67066	1.49619	0.779357	0.717851	0.917233	0.836944	0.706489	1.75581	0.858233	1.63954	0.906257	1.69387	0.602828	1.37803	1.34158	1.69214	1.5644	1.44762	1.50497	1.2998	0.948732
1-arachidonoylglycerophosphoinositol*	Lipid	Lysolipid	34214	LC/MS Neg	1-arachidonoyl-GPI* (20:4)*	5479	619.4				1.0112	0.423994	1.33648	1.0514	1.23089	1.2337	1.1762	0.542799	1.19891	1.39325	0.835482	0.932412	0.69109	1.01177	0.971005	0.888184	1.00392	1.16473	1.23767	0.898414	0.901633	0.996075	0.85068	0.769528	0.554729	1.52019	1.41315	0.724693	1.34201	0.988227	0.580552	1.09076	1.40842	0.886754	1.47249	2.35163	2.39744	1.17551	0.707673
1-docosahexaenoylglycerophosphocholine*	Lipid	Lysolipid	33822	LC/MS Pos	1-docosahexaenoyl-GPC* (22:6)*	5518	568.4				2.13905	0.575293	0.279897	0.585735	0.950479	1.24411	0.898835	0.706064	0.51403	1.37611	1.24941	1.04486	0.68098	1.87679	1.5302	0.741568	1.34124	0.763283	1.62951	1.57381	0.317635	1.0083	0.987832	0.402294	0.742275	1.30583	1.10122	1.32937	0.991698	2.76782	0.510511	0.937146	1.32497	1.76225	2.09073	1.37169	1.42374	1.421	0.749728
1-docosapentaenoylglycerophosphocholine*	Lipid	Lysolipid	37231	LC/MS Pos	1-docosapentaenoyl-GPC* (22:5)*	5584	570.4				2.86411	0.529699	0.313599	0.313599	1.61829	1.33998	0.519277	0.313599	0.474507	1.08612	1	1.04335	0.639985	1.31983	2.12655	0.313599	1.60442	1.24628	1.59421	1.17806	0.50964	0.707431	0.313599	0.313599	0.697627	1.18632	0.434129	1	1.10082	2.94416	0.599712	0.313599	2.95979	0.832133	1.70009	0.313599	0.674777	1.25006	0.313599
1-eicosadienoylglycerophosphocholine*	Lipid	Lysolipid	33871	LC/MS Pos	1-eicosadienoyl-GPC* (20:2)*	5696	548.3				4.07635	1.21979	1.00382	1.02391	1.61135	2.49141	0.866616	0.976089	0.368599	1.50415	1.35008	1.57646	0.814789	0.723857	0.681769	1.03315	1.35291	1.26515	1.88872	0.953758	0.475204	1.0198	0.56829	0.463555	0.537701	1.18778	0.932538	0.834973	0.996179	1.72136	0.33758	1.13894	1.55716	0.762506	1.97498	1.14198	1.79585	0.808614	0.803289
1-eicosatrienoylglycerophosphocholine*	Lipid	Lysolipid	33821	LC/MS Pos	1-eicosatrienoyl-GPC* (20:3)*	5600	546.4				4.65432	1.57534	0.489311	0.92331	1.43793	2.90078	0.92612	0.984077	0.463956	1.63392	2.11653	1.54512	0.535602	1.15396	0.917272	1.01592	1.43544	1.35992	3.19188	0.970023	0.530803	0.635629	0.941435	0.201239	0.687499	1.1926	0.977437	1.1679	1.80913	4.16365	0.442214	1.45338	1.50696	0.6886	1.25651	1.46858	1.84396	1.08273	0.538384
1-heptadecanoylglycerophosphocholine	Lipid	Lysolipid	33957	LC/MS Pos	1-heptadecanoyl-GPC (17:0)	5750	510.4	50930-23-9;		HMDB12108	2.63108	1.09112	0.623111	0.675117	1.7338	3.24387	0.692963	0.869524	0.466832	2.3827	2.22227	1.60523	1.08146	1.1441	0.90541	0.959105	1.7922	1.04089	1.6895	1.07555	0.715398	0.665748	0.832859	0.528471	0.654398	1.20029	0.807178	0.957747	0.918542	2.43401	0.403868	1.33755	1.58702	0.666514	1.57921	1.4328	1.13554	1.11313	0.764201
1-linoleoylglycerol (1-monolinolein)	Lipid	Monoacylglycerol	27447	LC/MS Neg	1-linoleoylglycerol (18:2)	6226	279.2	2277-28-3;			0.518289	1.46958	1.65359	2.15543	2.66783	1.11956	0.912765	0.533763	1.18418	1	0.518289	0.777873	0.518289	0.795079	0.518289	0.849739	0.951028	1.14254	0.518289	0.518289	0.518289	0.518289	1.04967	1.1013	0.618436	0.971334	0.518289	0.57967	0.518289	0.518289	0.626023	0.518289	0.518289	0.944603	0.626971	0.518289	4.93287	1.02867	1.09119
1-linoleoylglycerophosphocholine	Lipid	Lysolipid	34419	LC/MS Pos	1-linoleoyl-GPC (18:2)	5574	520.4		C04100		2.6636	1.33863	0.93513	0.886671	1.55141	2.24246	1.06021	1.2111	0.434244	1.36228	2.26975	1.42712	0.862447	1.19353	1.16168	0.966525	1.50871	1.62307	1.71922	0.996822	0.852617	0.891702	0.642683	0.558474	0.728407	1.3053	0.729449	0.912768	1.05433	1.7125	0.651023	1.00318	1.30935	0.905371	1.40814	0.954482	1.33792	0.94567	0.625403
1-linoleoylglycerophosphoethanolamine*	Lipid	Lysolipid	32635	LC/MS Neg	1-linoleoyl-GPE* (18:2)*	5725	476.3			HMDB11507	1.75736	1.65639	1.66099	1.89194	1.69268	1.81815	1.36517	1.33197	0.434754	1.35833	1.68964	1.65935	0.777626	1.61029	0.752211	1.38721	1.42591	1.45872	1.37447	0.98079	1.26032	0.640065	0.660783	0.944884	0.436649	1.56662	0.495905	0.793073	0.708407	0.894689	0.325906	1.27972	0.642222	0.99469	1.05512	0.905984	1.44737	0.706949	0.806481
1-linoleoylglycerophosphoinositol*	Lipid	Lysolipid	36594	LC/MS Neg	1-linoleoyl-GPI* (18:2)*	5487	595.3				2.13063	1	2.16552	1.71612	1.74754	1.83033	1.60627	0.710773	1.13339	1.3442	1.51046	1.14038	0.798235	0.861934	0.628235	1.85737	2.09191	0.994021	1	0.659433	1.23481	0.829494	0.559516	0.824329	0.440058	1.42518	1.13111	0.673828	0.751206	0.440058	0.440058	0.815423	0.955618	0.528156	0.440058	1.43756	2.2556	0.966454	0.934275
1-methylhistidine	Amino acid	Histidine metabolism	30460	GC/MS	1-methylhistidine	1757.7	196	332-80-9;	C01152	HMDB00001	0.503442	0.686439	1.20221	0.463939	0.39558	0.39558	0.39558	1.94778	0.39558	0.39558	1.05875	0.39558	1.15075	0.39558	0.941246	0.39558	0.39558	0.39558	0.39558	0.39558	0.39558	0.39558	0.39558	0.677295	1.16108	0.39558	0.39558	0.39558	0.39558	0.775628	0.39558	0.39558	1.81344	0.39558	0.483744	1	0.39558	0.39558	0.39558
1-myristoylglycerophosphocholine	Lipid	Lysolipid	35626	LC/MS Pos	1-myristoyl-GPC (14:0)	5481	468.3	20559-16-4;		HMDB10379	3.49713	0.6898	0.350171	0.568774	1.22702	5.80309	0.694705	0.393052	0.448411	1.46332	1.95769	1.11468	0.362563	1.92755	0.695513	0.526482	2.21287	0.46977	1.95957	0.980956	0.350171	0.526546	0.650001	0.350171	0.350171	0.763698	1.49069	0.898313	1.24384	2.2004	0.350171	1.23926	1.01118	0.53415	1.05499	1.24927	1.98542	1.17786	0.350171
1-oleoylglycerophosphocholine	Lipid	Lysolipid	33960	LC/MS Pos	1-oleoyl-GPC (18:1)	5700	522.4	19420-56-5;			2.83641	1.04256	0.900008	1.0094	1.27577	1.72707	0.966249	1.14196	0.543656	1.50588	1.99344	1.38509	0.63073	0.990601	1.05095	0.904988	1.5733	1.22605	1.99372	0.883724	0.757593	0.908228	0.671121	0.620144	0.538223	1.67526	0.752118	0.916905	0.771905	1.3641	0.382446	1.09191	1.13965	0.686933	1.72515	1.03312	1.27235	1.06675	0.722447
1-oleoylglycerophosphoethanolamine	Lipid	Lysolipid	35628	LC/MS Neg	1-oleoyl-GPE (18:1)	5928	478.3			HMDB11506	3.0866	1.74795	2.76162	2.00375	1.86079	2.3094	1.18381	1.50587	0.899902	1.27287	2.33979	0.965124	0.699069	1.25107	1.01225	1.41605	1.47318	1.24986	1.57621	0.615118	1.80059	0.822609	0.434776	0.925732	0.318732	1.2854	0.428492	0.414718	0.58144	0.532209	0.334033	1.02584	0.544339	0.551758	1.12738	0.630061	1.6566	0.596163	0.801762
1-palmitoleoylglycerophosphocholine*	Lipid	Lysolipid	33230	LC/MS Pos	1-palmitoleoyl-GPC* (16:1)*	5524	494.3				2.40704	0.864256	0.399959	0.828681	1.0594	3.27807	0.560764	0.618178	0.783035	1.44355	1.80414	1.06482	0.632272	1.16338	2.10697	0.705954	1.96335	0.702571	3.29738	1.0598	0.372948	0.803312	0.98643	0.43116	0.499276	1.30103	1.01357	1.06008	2.09236	2.74274	0.559709	1.0393	1.62909	0.784751	2.62021	1.51604	1.9306	1.60407	0.450606
1-palmitoylglycerol (1-monopalmitin)	Lipid	Monoacylglycerol	21127	GC/MS	1-palmitoylglycerol (16:0)	2119.5	371.3	542-44-9;			1.25753	1.04328	1.32081	1.25428	1.31437	1.02716	0.407274	0.447164	1.2571	1.3963	0.341986	1.42797	1.04451	1.23483	0.800176	0.68815	1.06079	0.880863	1.14139	0.659244	0.738748	1	0.807397	0.712831	1.49192	0.955867	0.602164	0.973825	0.90468	1.32867	0.727271	0.890964	1.05148	1	0.341986	1.372	1.57723	1.18734	0.898749
1-palmitoylglycerophosphocholine	Lipid	Lysolipid	33955	LC/MS Pos	1-palmitoyl-GPC (16:0)	5671	496.4	17364-16-8;			2.25843	0.929877	0.672436	0.99978	1.03046	1.69345	1.00022	0.851403	0.902674	1.43129	1.45501	1.31519	0.57174	1.07216	0.969541	0.869527	1.19383	0.888013	1.93506	1.06955	0.457742	0.816567	1.04265	0.465332	0.871466	1.37136	0.918431	0.928438	1.22711	2.00209	0.532392	1.09277	1.14588	0.735798	1.63231	1.14251	1.20758	1.36662	0.690322
1-palmitoylglycerophosphoethanolamine	Lipid	Lysolipid	35631	LC/MS Neg	1-palmitoyl-GPE (16:0)	5940	452.3			HMDB11503	1.60044	1.19957	1.12409	1.5981	1.31523	1.35638	1.02025	0.970123	1.44317	1.04836	1.5138	1.08127	0.81078	1.09986	0.981689	0.97975	1.0462	1.26231	1.86789	0.803535	0.827107	1.08236	0.720572	0.784167	0.462818	0.814935	0.589647	0.949162	0.930756	1.2006	0.491103	1.31227	0.798649	0.895004	1.47459	0.593836	0.942745	1.01831	1.03077
1-palmitoylglycerophosphoinositol*	Lipid	Lysolipid	35305	LC/MS Neg	1-palmitoyl-GPI* (16:0)*	5573	571.3				1.90395	0.788187	1.84478	1.76981	1.54746	0.985712	0.807987	0.6237	0.833076	0.913632	1.46975	0.916176	1.10338	1.0405	0.489491	1.3706	1.32078	0.489491	1.17606	0.67008	0.880178	0.489491	0.489491	0.703145	0.489491	1.30951	0.489491	0.489491	1	0.489491	0.489491	0.489491	0.559934	0.489491	1.23841	1.11092	1.75276	0.829698	0.489491
1-palmitoylplasmenylethanolamine*	Lipid	Lysolipid	39270	LC/MS Neg	1-palmitoylplasmenylethanolamine*	6153	436.4				1.00179	0.817812	1.24455	1.01399	0.964272	0.803547	0.734261	2.97669	0.998206	0.847808	1.63052	0.684774	0.624748	0.976619	0.842632	0.71297	0.924696	1.19795	0.964828	0.479547	1.83445	2.12543	0.623905	1.9685	0.604474	0.868676	3.02871	1.0151	1.07977	1.61019	0.754358	2.81184	3.37918	1.15154	1.02561	0.848546	0.986006	0.974984	0.86752
1-pentadecanoylglycerophosphocholine*	Lipid	Lysolipid	37418	LC/MS Pos	1-pentadecanoylglycerophosphocholine*	5563	482.3				1.20136	0.997719	0.578628	0.864834	0.990674	1.5341	0.607661	1.12295	0.476255	1.42382	1.8921	1.19852	1.1122	1.30773	1.17172	0.819394	1.08389	1.25876	0.971772	0.711694	0.478031	0.425129	0.874482	0.405007	0.924295	0.907769	1.13658	0.784258	1.01373	1.76192	0.819047	1.07415	1.28238	0.764171	1.24875	1.43458	1.00228	1.16128	0.601899
1-stearoylglycerophosphocholine	Lipid	Lysolipid	33961	LC/MS Pos	1-stearoyl-GPC (18:0)	5844	524.4	19420-57-6;			4.3652	1.75612	0.526158	0.647778	2.06663	2.10632	0.678586	0.777891	0.746726	1.90634	2.63415	1.23525	0.310679	0.799901	1.50164	0.737498	1.49337	1.75396	3.07364	0.908761	0.526616	0.791979	0.702152	0.517774	1.01168	1.35576	0.801981	1.17898	0.89099	3.73899	0.354444	1.31	2.29224	0.466755	2.00934	0.988322	1.1051	1.01339	0.746663
1-stearoylglycerophosphoethanolamine	Lipid	Lysolipid	34416	LC/MS Neg	1-stearoyl-GPE (18:0)	6200	480.4	69747-55-3;		HMDB11130	1.16024	1.38736	0.993998	1.45821	0.7826	1.30316	1.34606	0.898764	1.17668	1.35084	1.07972	0.95701	0.620676	0.832588	1.07638	0.976708	0.882032	1.30158	1.19134	0.979229	1.17721	0.876743	0.58463	1.36043	0.615112	0.659043	0.755924	0.767418	1.006	1.06693	0.428534	2.82909	0.884468	0.938402	1.07529	0.657738	1.05975	0.727995	1.3113
1-stearoylglycerophosphoinositol	Lipid	Lysolipid	19324	LC/MS Neg	1-stearoyl-GPI (18:0)	5800	599.4				1.82025	0.846657	1.32801	1.27513	1.63712	1.2299	1.19039	0.618109	1.70248	1.12167	1.63075	1.07202	0.931571	0.960972	0.671552	1.22657	0.977027	1.46901	1.77384	0.638325	0.518964	1.18143	0.887224	0.611063	0.557248	1.65167	0.828639	0.917569	0.710845	0.68947	0.612718	1.03903	0.88541	0.634162	2.04885	1.31807	1.17258	0.783269	0.712543
10-heptadecenoate (17:1n7)	Lipid	Long chain fatty acid	33971	LC/MS Neg	10-heptadecenoate (17:1n7)	5558	267.3	29743-97-3;			1.15036	0.416389	0.736914	0.885319	0.973981	0.560546	0.36586	0.347865	1.54838	1.43556	0.383273	0.38784	0.574472	0.626242	1.38014	0.449364	0.301833	0.241024	1.26812	1.65584	0.332058	1.02602	0.972523	1.11033	1.43071	2.79832	2.2732	1.38422	2.11249	1.02748	0.605146	0.463626	2.17258	0.765672	1.35669	3.40094	1.99106	1.64335	0.497895
10-nonadecenoate (19:1n9)	Lipid	Long chain fatty acid	33972	LC/MS Neg	10-nonadecenoate (19:1n9)	5775	295.4	73033-09-7;			1.39815	0.266201	0.754676	0.815083	1.00921	0.558897	0.254492	0.263327	1.03835	1.03937	0.33519	0.287377	0.769391	0.612364	1.6323	0.352113	0.225538	0.269227	0.990785	1.17363	0.320722	1.0845	1.22251	1.08398	1.14924	2.7654	1.44024	1.27869	1.67365	0.960626	0.62818	0.431172	1.6226	0.757128	1.8268	2.27406	2.13879	1.4047	0.507702
13-HODE + 9-HODE	Lipid	Fatty acid, monohydroxy	37752	LC/MS Neg	13-HODE + 9-HODE	5247	295.2				1.21014	0.63883	1.48575	1.0955	1.53995	0.804996	0.424961	0.719512	1.38992	1.50912	0.507986	0.402683	0.74579	1.00265	1.21267	0.735126	0.529746	0.439904	0.943625	1.62449	0.426163	1.05296	0.535812	1.71896	0.694264	2.08995	4.77291	1.34968	1.9507	0.771171	0.448597	0.944994	2.53371	0.84792	0.533287	3.00861	3.38043	2.03139	0.997349
17-methylstearate	Lipid	Fatty acid, branched	38296	LC/MS Neg	17-methylstearate	5987	297.4	2724-59-6;			1.28927	0.480655	0.654984	0.993509	1.3015	0.82829	0.54665	0.823933	0.563033	0.651591	1.06864	0.480655	1.31181	1.36358	1.22807	0.674872	0.622465	0.922522	1.5407	0.931695	0.480655	1.18865	1.30241	0.614983	0.777251	1.63376	0.589278	1.14971	0.931362	1.12687	1.08066	0.86783	1.29062	0.957944	1.82496	1.99038	1.27612	1.11122	1.00649
2-aminobutyrate	Amino acid	Butanoate metabolism	32348	LC/MS Pos	serine	758	104.1	1492-24-6;	C02261	HMDB00650	0.88652	0.71169	0.550235	0.459459	0.991515	0.907944	0.664238	0.581496	1.44153	1	0.813081	0.72271	0.722364	0.630021	1.76343	0.614729	1.00849	0.724985	0.855835	0.671733	0.790184	1.29389	1.3241	1.39813	1.43251	2.12364	1.87628	1.13799	1.73476	1.72425	1.26423	1.59463	2.36696	0.906183	2.21312	1.42265	1.3407	2.06766	0.737067
2-arachidonoylglycerophosphocholine*	Lipid	Lysolipid	33387	LC/MS Neg	2-arachidonoyl-GPC* (20:4)*	5850	618				0.647389	1.22434	1.29994	1.35519	1.19257	1.0606	0.860482	0.697085	0.751138	0.944948	1.2376	0.932693	1.26719	1.50639	0.750372	0.76349	1	1.20265	0.387501	1.02291	0.946207	1.03505	0.983659	0.65167	0.532785	0.914151	0.622287	0.931079	1.07222	1.10019	0.706201	1.05741	1.44191	1.51281	1.87603	1.02843	1.16049	0.951762	1.01634
2-arachidonoylglycerophosphoethanolamine*	Lipid	Lysolipid	32815	LC/MS Neg	2-arachidonoyl-GPE* (20:4)*	5674	500.3				0.594403	0.843249	0.910864	0.594403	1.23913	0.841185	0.594403	0.594403	0.949694	1.40074	1.09425	0.594403	0.855692	1.48496	1.22636	0.936113	1.04015	0.594403	1.61386	1.0653	1.02283	0.713858	0.82161	0.604656	0.858752	1.62814	0.850139	1.48212	0.883532	1.43591	0.594403	1.09885	1.4464	1.21791	1.2255	0.594403	1.02847	0.710443	0.778907
2-ethylhexanoate	Xenobiotics	Chemical	1554	GC/MS	2-ethylhexanoic acid	1210.5	201.2	149-57-5;			1.18108	1.28511	1.51513	1.08954	1.58385	1.7015	1.46389	0.669799	1.61133	0.810207	1.11868	1.22584	1.00522	0.910741	0.984979	0.577748	1.07597	0.687906	1.61169	1.02693	0.886101	0.608872	1.12424	1.23036	1.55807	1.46383	0.52975	0.988574	0.707331	0.877727	0.513866	0.955616	0.801521	1.20733	0.990412	1.15545	1.07085	1.11155	1.03027
2-hydroxybutyrate (AHB)	Amino acid	Cysteine, methionine, SAM, taurine metabolism	21044	GC/MS	2-hydroxybutyrate (AHB)	1169.4	130.9	3347-90-8;	C05984	HMDB00008	0.561842	0.464589	0.438108	0.207393	0.713982	0.693432	0.672954	0.283864	1.68063	0.980188	0.88365	0.451234	0.581978	0.33875	1.80255	0.395728	0.944001	0.630163	1.12779	1.01981	0.559864	1.079	1.554	0.97055	1.23306	3.271	1.52246	1.04971	1.68731	1.21186	1.02945	0.62351	1.76043	0.965856	1.65758	1.10905	1.36204	2.52475	0.523685
2-hydroxyglutarate	Lipid	Fatty acid, dicarboxylate	37253	GC/MS	2-hydroxyglutarate	1576	247	40951-21-1;	C02630	HMDB00606	0.870872	0.178186	0.372385	1.07713	1.08124	0.556963	0.681505	0.178186	0.434308	0.613596	0.348212	1.09951	0.490285	0.710622	1	0.793562	1.64247	0.977155	1.66522	0.592047	0.409762	1.08441	0.71373	2.78748	0.328228	1.11062	1.3419	0.800802	1.47853	1.41569	0.509458	0.923191	1.63276	1.05822	0.836778	2.10993	1.95935	2.0024	1.02275
2-hydroxyisobutyrate	Amino acid	Valine, leucine and isoleucine metabolism	22030	GC/MS	2-hydroxyisobutyrate	1107.5	130.9	594-61-6;		HMDB00729	1.22537	1.05032	0.628316	1.14186	1.16978	1.32216	0.713883	0.593917	1.4555	1	0.972795	0.867199	0.238044	0.776321	1.13732	1.13472	0.799339	0.493781	1.6004	0.988939	0.595966	0.672039	0.881034	0.238044	1.36102	1.53769	0.238044	0.238044	0.838283	0.238044	0.627598	1.66985	1.0272	0.983358	1.05247	1.14509	1.07451	1.29751	0.816884
2-hydroxypalmitate	Lipid	Fatty acid, monohydroxy	35675	LC/MS Neg	2-hydroxypalmitate	5508	271.3	764-67-0;			1.2048	0.636197	0.881105	1.24425	1.5818	0.704705	0.673953	0.754432	0.338724	0.740007	1.02903	0.760305	1.11403	1.63372	0.999291	1.04018	0.616972	0.787141	1.22195	0.54838	0.692829	0.892089	0.93694	0.637033	0.707025	1.6681	0.585142	1.25495	1.47847	1.01802	0.901607	1.30345	1.64529	1.4149	1.69429	1.64381	1.23045	1.00071	0.801294
2-hydroxystearate	Lipid	Fatty acid, monohydroxy	17945	LC/MS Neg	2-hydroxystearate	5705	299.4	629-22-1;	C03045		1.17322	0.58165	1.43241	1.51112	1.97294	0.974752	0.92954	0.686228	0.514737	0.708805	1.1684	0.651308	0.962937	1.59402	0.769497	1.07159	0.644812	1.07046	1.13462	0.612848	0.881114	0.934782	0.721471	0.55534	0.601826	1.64015	0.5646	1.21903	1.04151	1.11663	1.01948	1.7837	1.21218	1.53379	1.57972	1.34984	1.09245	0.949599	0.726362
2-linoleoylglycerophosphocholine*	Lipid	Lysolipid	35257	LC/MS Pos	2-linoleoyl-GPC* (18:2)*	5544	520.4				4.6083	1.14735	0.52222	0.96623	1.9803	3.82212	1.01838	0.817843	0.637661	1.38508	0.354259	1.35519	0.842072	1.11339	1.52601	1.13116	2.43268	0.768739	1.90797	1.06048	0.848404	1	0.74846	0.644852	0.482372	2.13555	0.735996	0.757096	1.23664	1.62765	0.394111	1.00814	1.08054	0.991857	2.25557	1.10736	1.64068	0.980406	0.520544
2-linoleoylglycerophosphoethanolamine*	Lipid	Lysolipid	36593	LC/MS Neg	2-linoleoyl-GPE* (18:2)*	5650	476.4				1.44207	1.37919	1.88983	1.66181	1.80236	1.85693	1.58534	1.21774	0.418084	1.64593	1.49165	2.07682	0.936905	1.45556	0.953852	1.34286	1.39257	0.810204	1.13405	0.935493	1.41385	0.622958	0.515695	0.829187	0.670379	1.78261	0.700705	1.14302	0.840932	0.850418	0.404596	1.196	0.90883	0.97089	1.04615	1	1.07534	0.758498	0.886109
2-oleoylglycerophosphocholine*	Lipid	Lysolipid	35254	LC/MS Pos	2-oleoyl-GPC* (18:1)*	5640	522.4				4.14949	1.04357	0.589776	0.970474	1.18874	3.11076	0.934745	0.840135	0.541848	1.3869	1.89442	1.36454	0.28836	1.25756	1.04007	0.721637	2.3594	1.10084	2.08561	0.946065	0.639671	0.407129	0.187249	0.187249	0.587599	1.56787	1	0.775132	0.771412	1.82399	0.284712	1.01495	1.15401	0.610911	1.21703	1.42215	2.15891	0.960025	0.550497
2-oleoylglycerophosphoethanolamine*	Lipid	Lysolipid	35687	LC/MS Neg	2-oleoyl-GPE* (18:1)*	5848	478.3				3.26753	1.83852	2.25219	2.19385	1.49816	1.58281	1.08537	1.93067	0.663753	1.41864	1.64639	0.94302	0.410669	0.410669	0.790112	1.3841	1.16218	0.898048	1.12942	0.410669	1.62943	0.471244	0.739898	0.543992	0.410669	1.14592	0.410669	0.477183	0.504477	0.680325	0.410669	0.889244	0.526782	0.823971	1.08274	0.798645	2.13392	0.410669	0.905554
2-palmitoylglycerophosphocholine*	Lipid	Lysolipid	35253	LC/MS Pos	2-palmitoyl-GPC* (16:0)*	5604	496.3				3.19887	1.06491	0.541157	0.793164	1.1725	2.51156	0.821875	0.726567	0.587076	1.8364	1.85019	1.37889	0.624515	1.35936	1.27801	0.707896	1.79541	1.35542	2.16707	1.16285	0.573141	0.792975	0.774949	0.276752	0.55955	0.967163	0.952863	0.950391	1.56904	2.68899	0.353375	1.21596	1.72745	0.635045	1.03284	1.04714	1.35795	1.16032	0.606875
2-palmitoylglycerophosphoethanolamine*	Lipid	Lysolipid	35688	LC/MS Neg	2-palmitoyl-GPE* (16:0)*	5790	452.3				1.54617	1.73676	0.538506	1.41135	1.32093	1.20158	0.809113	1.21632	1.28169	1.01978	1.34495	0.330707	0.585247	0.926653	1.0073	0.87177	1.29004	1.14957	1.20497	0.330707	0.617254	0.752258	0.330707	0.879801	0.56501	0.330707	0.330707	0.79339	0.689888	0.980216	0.330707	2.09355	1	0.68333	0.828473	0.330707	1.38337	0.564892	0.882611
2-stearoylglycerophosphocholine*	Lipid	Lysolipid	35255	LC/MS Pos	2-stearoyl-GPC* (18:0)*	5780	524.4				4.97655	1.47087	0.699843	0.398876	2.32231	2.57129	0.553078	0.799576	0.342692	1.65526	2.52398	1.5174	0.596379	0.92028	1.40096	0.558689	2.02304	1.66648	3.4526	1.07972	0.528494	0.694553	0.406979	0.378787	0.919596	0.710883	1.16514	0.843378	1.22255	4.52864	0.481334	1.86468	2.00346	0.481609	1.12122	0.676579	1.22631	1.09425	0.820823
3-(4-hydroxyphenyl)lactate	Amino acid	Phenylalanine & tyrosine metabolism	32197	LC/MS Neg	acetylcarnitine (C2)	1395	181.1	6482-98-0;	C03672	HMDB00755	0.878888	0.895099	1.12591	0.684965	0.984622	1.03974	1.54727	0.766187	1.01514	0.708971	1.34659	0.736886	1.34916	0.99557	0.984859	1.90003	1.63227	1.20762	1.3962	0.877453	0.912377	1.12125	1.46034	1.69655	0.469911	0.771927	0.546918	1.00443	0.540987	0.908677	1.17463	1.03476	1.20189	1.09658	0.925469	1.12095	0.76625	1.17626	0.843624
3-carboxy-4-methyl-5-propyl-2-furanpropanoate (CMPF)	Lipid	Fatty acid, dicarboxylate	31787	LC/MS Neg	butyrylglycine (C4)	2815	239.1	86879-39-2;			1.44545	0.196625	0.68726	1.56983	0.895804	0.949341	1.03158	0.893978	0.22468	0.951751	1.03075	0.484021	0.239303	1.36117	1.36541	0.343969	0.763193	0.968417	0.649447	0.480526	0.708998	1.78345	0.259079	0.813504	1.40691	1.57744	1.64934	1.85698	1.53723	1.51692	1.08359	1.70505	0.767889	1.56939	1.92302	0.609393	1.61755	1.73903	0.466595
3-dehydrocarnitine*	Lipid	Carnitine metabolism	32654	LC/MS Pos	3-dehydrocarnitine**	980	160.2	10457-99-5;	C02636	HMDB12154	0.828382	0.537101	0.532356	0.45462	1.62919	1.43205	1.23991	0.34597	3.13322	1.00448	0.544058	0.674138	1.0189	0.585441	0.89002	0.995518	1.37388	1.16103	1.31324	1.32138	0.34597	0.681969	1.21294	0.917946	0.34597	1.43771	0.468611	1.81567	1.2696	1.13327	0.762388	0.57813	0.722598	1.49342	1.56275	0.602353	1.44061	1.21157	1.47223
3-hydroxybutyrate (BHBA)	Lipid	Ketone bodies	542	GC/MS	3-hydroxybutyrate (BHBA)	1203.5	116.9	625-72-9;	C01089	HMDB00357	1.3456	0.706195	0.708354	0.695042	1.31529	0.973082	0.594273	0.51182	1.25032	0.836914	0.943808	0.343569	0.50422	0.972812	2.51345	0.424168	1.02692	0.678123	0.510405	1.78945	0.666015	0.602948	0.997801	1.14876	8.06495	5.82768	3.5312	1.8316	2.846	1.37572	0.657987	0.823985	2.4568	0.948491	2.51085	3.77846	5.57098	3.40536	1.0022
3-hydroxyisobutyrate	Amino acid	Valine, leucine and isoleucine metabolism	1549	GC/MS	3-hydroxyisobutyrate	1205	177.11	2068-83-9;	C06001	HMDB00336	0.970912	1.13725	0.86624	0.659714	1.48398	0.871443	1.28375	0.55751	1.18239	0.814051	0.990159	0.521342	0.747367	0.991282	1.08073	1.1755	1.47898	0.709023	0.40342	0.94453	1.2273	0.785629	1.05983	1.15764	1.31432	1.48537	1.06052	1.47333	0.840797	1.00872	1.18575	0.424661	1.0298	0.607328	1.47247	1.22592	1.04184	1.00984	0.284041
3-indoxyl sulfate	Amino acid	Tryptophan metabolism	27672	LC/MS Neg	3-indoxyl sulfate	2258	212	2642-37-7;		HMDB00682	1.07253	0.91349	1.55625	3.2181	1.57729	0.927469	1.49112	1.03698	0.459908	0.984467	1.31997	1.25589	0.731421	1.29693	0.557597	1.36356	0.721894	0.835428	0.336841	1.25322	1.20453	1.08861	0.994725	1.61965	1.00527	0.451398	0.455562	2.58163	0.922322	1.74476	1.49747	1.9738	0.555125	0.896815	1.68824	0.572522	0.625976	1.14842	0.535557
3-methyl-2-oxobutyrate	Amino acid	Valine, leucine and isoleucine metabolism	21047	LC/MS Neg	3-methyl-2-oxobutyrate	1489	115.1	3715-29-5;	C00141	HMDB00019	0.691224	0.83691	0.891614	0.428149	0.745314	1.10785	0.883992	0.507887	0.699256	0.894071	1.47537	0.361569	1.00132	1.34732	0.872472	0.585848	0.966228	1.10075	0.579406	1.0139	0.998682	1.03421	1.28064	1.00838	0.635589	1.40859	1.06642	1.36753	1.42198	1.31505	0.958888	1.07049	1.69938	1.54164	1.17601	1.32591	0.862177	1.13075	0.986105
3-methyl-2-oxovalerate	Amino acid	Valine, leucine and isoleucine metabolism	15676	LC/MS Neg	3-methyl-2-oxovalerate	2106	129.2	51829-07-3;	C00671	HMDB03736	0.53184	0.608386	0.672578	0.444655	0.795957	1.44368	1.05309	0.839815	0.606665	0.932366	1.8123	0.393519	1.12559	1.271	0.683292	0.768042	1.1377	1.07927	0.5999	1.02901	0.723926	1.01806	1.03185	0.783746	0.590581	1.86839	1.14392	1.46363	1.68685	1.36695	0.980025	0.653794	1.37361	1.56455	1.26041	1.67556	1.15191	1.38453	1.00494
3-phenylpropionate (hydrocinnamate)	Amino acid	Phenylalanine & tyrosine metabolism	15749	LC/MS Neg	3-phenylpropionate (hydrocinnamate)	2830	149.1	501-52-0;	C05629	HMDB00764	0.755312	0.904676	1.83997	4.12233	4.83197	4.81377	2.54675	0.734425	0.174682	0.406624	1.45574	2.00345	1.1049	1.90481	0.570608	1.46209	1.98538	1.11329	0.140868	1.36977	1.7408	0.412222	0.632124	2.32822	0.906032	0.400076	0.392023	1.61356	0.700753	1.04807	0.8951	3.90516	0.74828	1.48197	1.30813	0.330338	0.561986	0.346884	1.78293
4-androsten-3beta,17beta-diol disulfate 1*	Lipid	Sterol/Steroid	37202	LC/MS Neg	4-androsten-3beta,17beta-diol disulfate 1*	3735	224.3			HMDB03818	0.979956	0.511422	0.511422	1.21854	1.00277	0.702548	0.680235	0.511422	0.511422	0.511422	0.832137	0.511422	1.01321	0.554017	1.53384	0.511422	0.511422	3.13626	0.625826	1.28425	0.511422	0.835359	0.511422	0.511422	2.18997	0.896514	0.653265	0.511422	0.511422	0.511422	0.997232	0.511422	1.09658	0.923814	1.17928	0.511422	0.694902	1.24814	0.984945
4-methyl-2-oxopentanoate	Amino acid	Valine, leucine and isoleucine metabolism	22116	LC/MS Neg	4-methyl-2-oxopentanoate	2200	129.2	816-66-0;	C00233	HMDB00695	0.95523	1.22169	1.15759	0.716145	0.843785	1.88554	1.23325	0.278614	0.586222	0.96381	0.788594	0.555536	1.09362	1.57415	0.847734	0.906621	1.4153	1.40347	0.649715	1.03619	1.23098	0.970991	1.08179	1.16833	0.829019	1.34524	1.24415	1.45804	1.40764	1.30014	0.731137	0.734833	2.08311	1.46463	1.02901	1.36382	0.921654	1.11707	0.952906
5-dodecenoate (12:1n7)	Lipid	Medium chain fatty acid	33968	LC/MS Neg	5-dodecenoate (12:1n7)	5206	197.2	2430-94-6;		HMDB00529	1.07328	0.237964	0.650272	0.860181	0.861668	0.237964	0.455332	0.237964	1.38219	1.32707	0.237964	0.477242	0.910572	0.237964	1.4496	0.918064	0.316249	0.237964	0.77017	2.05044	0.237964	1.08052	0.620796	1.07203	2.05626	3.26641	3.33303	0.938115	2.22952	0.885694	0.834117	0.99298	3.52975	0.889015	1.04645	3.95319	2.76526	2.94016	0.789091
5-HETE	Lipid	Eicosanoid	37372	LC/MS Neg	5-HETE	5372	319.2	73307-52-5;			0.417213	0.417213	0.417213	0.417213	0.417213	0.417213	0.417213	0.417213	0.417213	0.417213	0.417213	0.417213	0.417213	0.417213	0.417213	0.417213	0.417213	0.417213	0.417213	0.417213	0.417213	0.417213	0.417213	0.417213	0.417213	0.417213	0.417213	0.417213	0.417213	0.417213	0.417213	0.417213	0.417213	0.417213	0.417213	0.417213	0.417213	0.417213	0.417213
5-oxoproline	Amino acid	Glutathione metabolism	1494	LC/MS Neg	5-oxoproline	744	128.2	98-79-3;	C01879	HMDB00267	1.15358	0.994752	0.972276	1.66084	0.968176	1.34783	1.72502	0.801207	0.679257	1.1178	1.08197	0.964576	1.59831	1.65031	2.04756	1.42203	1.15075	1.04025	1.19328	2.07527	0.888589	1.07553	1.00525	1.04254	0.599307	0.817832	0.66655	1.22955	0.974919	0.86259	0.794346	0.67617	1.02508	0.689303	0.869569	1.07453	0.712525	1.17749	0.721022
7-alpha-hydroxy-3-oxo-4-cholestenoate (7-Hoca)	Lipid	Sterol/Steroid	36776	LC/MS Neg	7-HOCA (7-alpha-hydroxy-3-oxo-4-cholestenoate)	5268	429.4	115538-85-7;	C17337	HMDB12458	0.779563	1.00098	1.12665	1.06354	1.61623	1.26475	1.23715	0.490268	1.66688	0.866567	0.613987	1.52105	0.898576	1.1034	1.06481	1.06907	1.89508	0.855481	1.10704	0.999018	1.0583	1.27772	1.09687	0.941704	0.712366	1.18595	1.09355	0.629844	1.21247	0.603659	0.858492	1.05552	0.725499	0.912042	0.620864	1.07542	0.972452	0.851315	0.835035
acetylcarnitine	Lipid	Carnitine metabolism	32198	LC/MS Pos	hydroxyproline	1203	204.2	5080-50-2;	C02571	HMDB00201	1.05756	0.864227	0.655176	0.592281	0.75632	1.03549	1.02251	0.278108	3.22233	0.90361	0.632307	0.577243	1.12027	0.616878	0.96451	0.806663	0.918766	0.97749	0.758463	1.18247	0.413544	1.6385	2.82034	1.2578	2.06124	0.953061	1.1299	0.851335	1.11507	1.54259	1.32438	0.487683	1.55496	2.09915	1.22886	1.0993	1.35471	0.962823	0.87
acetylphosphate	Energy	Oxidative phosphorylation	15488	GC/MS	acetylphosphate	1263	211	94249-01-1;	C00227	HMDB01494	0.656003	1.32147	1.23075	0.303805	1.69011	0.998342	1.77625	0.631006	1.00166	1.41996	0.14431	0.632293	1.07195	1.11346	0.746561	0.967057	1.15525	0.649398	0.475191	0.904732	0.939401	0.642315	1.67559	0.681341	0.850497	1.32438	0.690578	1.35842	1.28096	1.07893	0.649145	0.921928	1.00728	0.532259	0.527558	1.41003	1.80862	1.176	1.16532
adipate	Lipid	Fatty acid, dicarboxylate	21134	GC/MS	adipate	1522.2	110.9	124-04-9;	C06104	HMDB00448	0.907744	0.819225	0.780186	0.882487	0.771461	0.8152	0.992691	1.24501	0.595023	0.721403	0.943316	0.857609	1.139	0.939293	1.12536	0.72951	0.796565	0.70782	0.878443	1.17378	1.12272	0.986788	1.00731	1.22428	1.04345	1.23272	0.833732	1.0177	1.01321	0.983087	0.79899	1.42464	1.26756	1.07461	1.19696	1.14467	0.92516	1.24892	0.925007
adrenate (22:4n6)	Lipid	Long chain fatty acid	32980	LC/MS Neg	adrenate (22:4n6)	5684	331.3	2091-25-0;	C16527	HMDB02226	1.40159	1.2437	0.989164	1.34274	0.551536	0.346281	1.06238	0.356142	0.780774	0.832171	1.35679	0.944171	0.867019	0.763199	0.955671	1.04493	0.756	0.274717	1.74625	1.09401	0.808276	0.638061	0.401544	0.804814	0.818423	1.50035	1.40082	0.923979	1.26943	0.818747	0.566349	0.356333	1.13507	0.955069	1.50546	1.78005	1.71291	1.32319	1.36835
alanine	Amino acid	Alanine and aspartate metabolism	32339	GC/MS	AMP	1487.9	232.1	56-41-7;	C00041	HMDB00161	0.606691	1.02191	1.002	1.15012	0.906686	1.71259	2.05985	0.481477	0.624546	0.868459	1.14255	0.896404	0.873563	0.951216	0.787121	1.1481	1.18892	1.48658	0.899604	0.697642	0.850857	0.998	1.04509	1.42191	0.318542	0.902863	0.751719	0.978086	0.852502	1.03574	1.26046	1.22581	0.839145	1.18691	1.27292	1.20925	0.549538	1.01916	1.16832
allantoin	Nucleotide	Purine metabolism, urate metabolism	1107	GC/MS	allantoin	1809.8	518.3	97-59-6;	C02350	HMDB00462	0.886026	0.906978	1.21722	0.879966	0.82454	0.538186	0.7291	0.471126	0.859392	0.973038	0.997851	0.693848	1.75391	1.02696	1.18517	2.0232	0.5102	0.621316	1.02475	0.779702	0.3933	1.38202	1.6586	0.412623	2.56478	1.00215	0.798622	0.705931	1.91415	1.17952	0.910861	1.04832	1.2931	1.19616	1.26728	2.41632	0.665642	2.18155	0.198581
alpha-hydroxyisovalerate	Amino acid	Valine, leucine and isoleucine metabolism	33937	LC/MS Neg	alpha-hydroxyisovalerate	1142	117.1	600-37-3;		HMDB00407	0.840081	0.98532	1.26516	0.766266	0.999067	1.04125	1.73082	0.687627	0.749548	0.908508	1.28824	0.891031	1.20532	0.798483	0.988793	1.17998	1.59117	1.17288	1.5315	0.874349	0.962396	1.00093	1.20616	1.36926	0.816649	1.24457	0.811106	1.08685	0.930275	0.678863	0.724983	1.26681	1.00763	0.696781	0.894526	1.04716	0.952066	0.948372	1.01468
alpha-ketoglutarate	Energy	Krebs cycle	33453	GC/MS	alpha-ketoglutarate	1779	419.1	305-72-6;328-50-7;22202-68-2;	C00026	HMDB00208	1.14872	0.9926	0.74893	1.32837	1.02601	0.245814	1.61655	0.594378	0.694375	1.50723	1.57836	0.584244	0.495958	1.29103	0.245814	1.40574	1.23474	0.676869	0.848373	0.911839	0.576811	1.48447	0.84254	1.52985	0.675217	1.45579	1.24726	1.11745	1.47146	1.0074	1	1.20078	0.6937	1.18668	0.856771	0.245814	0.485313	0.578556	0.930959
alpha-tocopherol	Cofactors and vitamins	Tocopherol metabolism	1561	GC/MS	alpha-tocopherol	2305.4	502.5	59-02-9;10191-41-0;	C02477	HMDB01893	1.1692	1.55707	0.96484	1.02695	1.25779	1.99701	1.64558	0.729029	0.847502	1.5783	1.171	1.11483	1.19676	0.839097	0.632629	1.25535	1.47503	1.34817	1.43045	1.0566	1.18649	0.930988	1.30666	0.839179	0.774768	1.16464	0.822942	0.994104	0.899578	0.848722	0.45726	0.975097	0.699633	0.882448	0.674955	0.72939	0.736594	1.1292	1.0059
arabitol	Carbohydrate	Nucleotide sugars, pentose metabolism	38075	GC/MS	arabitol	1687.5	307.1	488-82-4;	C00474	HMDB01851	0.838602	0.252247	1.33833	2.25036	0.252247	0.252247	2.97367	0.252247	0.252247	0.397815	2.23762	0.252247	1.86228	0.252247	0.927181	1.28062	2.32804	1.05086	0.981817	0.949145	1.27264	1.11907	0.821921	1	0.816671	0.626663	0.252247	0.4916	0.252247	0.252247	0.674182	1.33005	0.432342	0.252247	0.252247	1.06819	0.763805	0.252247	0.252247
arachidonate (20:4n6)	Lipid	Long chain fatty acid	1110	LC/MS Neg	arachidonate (20:4n6)	5525	303.4	506-32-1;	C00219	HMDB01043	0.782263	0.360951	0.889316	0.836018	1.08487	0.554781	0.586663	0.404984	0.889842	0.852022	0.56308	0.727902	0.758762	0.490707	0.633896	0.6679	0.717706	0.39015	0.998014	0.650891	0.452861	1.00199	0.897619	0.945385	1.08247	1.7591	1.48368	1.01765	1.55895	0.982354	1.02162	1.49499	2.18992	1.36328	1.43719	1.58576	1.44494	1.53993	1.1395
arginine	Amino acid	Urea cycle; arginine-, proline-, metabolism	1638	LC/MS Pos	arginine	650	175.2	1119-34-2;	C00062	HMDB00517	0.987019	1.7876	1.12272	1.05364	0.812971	1.16261	1.19473	1.84916	0.727868	0.750774	1.21477	0.646124	1.278	0.859902	0.821992	0.933217	1.07376	0.742761	1.21256	0.785873	2.11245	0.814953	0.940338	1.01298	0.593182	0.510763	0.985685	1.0626	1.24113	0.750376	0.964094	1.18115	1.02358	1.01432	0.97768	0.829878	0.835378	0.832454	1.03651
ascorbate (Vitamin C)	Cofactors and vitamins	Ascorbate and aldarate metabolism	1640	GC/MS	ascorbate (Vitamin C)	1850.1	332.1	134-03-2;	C00072	HMDB00044	0.06352	0.375906	1.5507	0.393253	0.529057	4.86513	7.32823	0.06352	0.549173	1.27794	0.449385	0.340156	4.15766	1.16886	1.71481	12.1963	0.975123	0.06352	1.6646	1.03264	2.50113	0.495213	0.229281	0.06352	0.06352	2.4107	1.63465	0.06352	1.1941	0.344997	0.589581	0.697745	0.764452	1.67684	0.502626	0.312391	1.19821	0.697776	0.06352
asparagine	Amino acid	Alanine and aspartate metabolism	34283	GC/MS	asparagine	1854	232.2	70-47-3;	C00152	HMDB00168	0.766729	1.05329	0.865183	1.26287	0.715567	1.15685	1.48174	1.21806	0.655505	1.24556	3.65794	0.943024	1.49879	1.02083	1.05634	1.256	1.09938	1.6696	1.30457	1.15046	1.58255	0.674659	0.979168	1.41344	0.316013	1.03642	1.11031	0.897011	0.694587	0.947485	1.19008	0.85873	0.884907	1.17171	1.54989	0.774143	1.09303	0.80805	0.737916
azelate (nonanedioate)	Lipid	Fatty acid, dicarboxylate	18362	LC/MS Neg	azelate (nonanedioate; C9)	1322	187.2	123-99-9;	C08261	HMDB00784	1.10442	1.12064	1.06309	1.16453	0.816597	1.73181	0.893223	1.36534	0.873767	0.977493	0.954966	0.861179	1.11417	0.992091	1.14051	1.00791	1.00143	0.884811	1.07785	1.19339	1.05566	0.962666	0.809845	1.35754	0.457265	1.0538	1.3145	1.21488	0.769071	0.769466	0.449983	1.05991	0.99857	0.674685	0.833194	0.757967	0.757314	1.00418	0.7221
benzoate	Xenobiotics	Benzoate metabolism	15778	GC/MS	benzoate	1291.5	179	65-85-0;	C00180	HMDB01870	0.866526	0.813006	0.686741	0.974295	0.850106	1.25368	2.03197	1.11865	0.991962	1.56444	0.846613	1.50693	1.67164	0.884341	1.09802	1.77195	1.64068	1.3219	0.950921	1.79072	0.818427	0.679528	0.78138	1.26048	1.05569	1.47287	1.09352	1.00592	0.916321	0.967122	1.00804	0.931881	1.18257	0.890906	1.22833	0.847184	0.99408	1.23015	0.797396
beta-alanine	Amino acid	Alanine and aspartate metabolism	35838	GC/MS	beta-alanine	1582.3	334.1	56-41-7;107-95-9;	C00099	HMDB00056	0.848128	0.752986	1.64104	1.15938	1.07427	1.51408	1.81632	0.418764	0.985586	3.61341	0.77155	1.19461	1.49042	0.572368	0.762052	1.48617	0.851957	1.07264	1.46744	1.18032	1.01441	1.09659	1.05739	1.16276	0.787041	1.10908	0.630598	0.480203	0.726371	0.874058	1.0591	0.919413	0.829723	1.17791	1.3869	1.33662	2.05694	1.59104	0.942611
beta-hydroxyisovalerate	Amino acid	Valine, leucine and isoleucine metabolism	12129	LC/MS Neg	beta-hydroxyisovalerate	1043	117.1	625-08-1;		HMDB00754	0.6178	0.591771	0.746522	0.86603	1.63709	1.31021	1.28066	0.573339	0.915902	0.885192	1.23911	1.51029	1.0685	1.14028	0.511317	1.86079	0.937396	1.21958	1.16552	1.0143	1.0626	0.476209	1.01383	0.810041	0.435268	1.32527	0.903784	0.870847	1.10416	0.594438	0.630394	1.24613	1.06972	0.713273	1.25791	0.986172	1.52472	1.1849	0.809949
beta-sitosterol	Lipid	Sterol/Steroid	27414	GC/MS	beta-sitosterol	2380.8	357.4	83-46-5;	C01753	HMDB00852	0.214805	0.214805	0.214805	0.214805	1.09457	2.19756	1.77192	0.214805	0.214805	0.214805	0.767853	0.214805	0.214805	0.214805	1	1.05114	1.74644	1.5963	0.214805	0.214805	0.786287	0.214805	0.632993	0.214805	0.214805	1.07066	0.214805	0.214805	1.09233	0.214805	0.214805	0.214805	0.214805	1	0.214805	0.214805	0.762735	0.634822	0.214805
beta-tocopherol	Cofactors and vitamins	Tocopherol metabolism	35702	GC/MS	beta-tocopherol	2260	488.3		C14152	HMDB06335	0.496276	0.496276	0.810728	0.496276	0.979771	0.496276	1	1.27682	0.864002	1.80209	1.20769	0.997966	0.838696	0.496276	0.496276	0.833885	1.14994	0.496276	1	1.35477	1.18481	0.496276	2.45549	1.08187	0.496276	1.02062	0.496276	0.597313	0.496276	0.576052	0.695067	0.496276	0.971158	0.959529	1.19452	1.12306	0.751304	0.496276	1.03965
betaine	Amino acid	Glycine, serine and threonine metabolism	3141	LC/MS Pos	betaine	721	118.2	107-43-7;	C00719	HMDB00043	0.934987	1.25141	0.860634	1.29525	1.18643	1.78902	1.33011	1.21791	0.566902	0.811057	1.5345	0.936063	0.845686	1.26567	0.626311	1.50371	1.19796	1.21971	0.755041	0.799327	1.43098	0.896727	0.757877	1.56705	0.798972	0.946959	0.809756	1.34926	0.756639	0.906759	0.859439	1.92498	1.20485	1.26831	0.776234	1.06394	0.595011	1.0898	1.17817
bilirubin (E,E)*	Cofactors and vitamins	Hemoglobin and porphyrin metabolism	32586	LC/MS Pos	bilirubin (E,E)**	4625	585.2				0.179304	0.326401	0.86602	0.817963	1.06722	2.05253	0.258192	0.179304	0.815809	0.892786	0.633817	0.369132	1.9815	1	5.62772	0.488312	0.81923	0.27491	0.899777	1.56557	0.440991	1.39733	1.25673	0.882929	0.852443	4.14543	2.45597	0.896402	2.69872	1.19756	1.02714	1.05763	4.38332	1.06719	3.30706	6.31439	3.28961	5.75128	0.418986
bilirubin (Z,Z)	Cofactors and vitamins	Hemoglobin and porphyrin metabolism	27716	LC/MS Neg	bilirubin	4812	583.2	635-65-4;	C00486	HMDB00054	0.638163	0.857275	0.638163	2.14073	0.638163	0.969539	0.895133	0.638163	0.638163	0.638163	0.638163	0.638163	1.48785	1.68725	1.99352	1.50157	0.638163	0.638163	0.638163	1	1.05473	0.638163	0.638163	0.638163	0.638163	0.777694	0.638163	0.638163	0.638163	0.638163	0.638163	0.755835	0.638163	0.638163	0.638163	0.983247	0.638163	0.915914	0.638163
biliverdin	Cofactors and vitamins	Hemoglobin and porphyrin metabolism	2137	LC/MS Pos	biliverdin	4936	583.3	55482-27-4;55482-27-4 ;	C00500	HMDB01008	0.981667	0.402851	0.424354	0.438653	0.781954	1.35178	0.402851	0.402851	0.402851	0.402851	0.507357	0.402851	1.31703	0.403895	2.50737	0.402851	0.402851	0.402851	0.521619	0.961303	0.402851	0.674947	0.402851	1.01833	1.06981	2.95159	1.0387	0.402851	2.00278	0.446743	0.837159	0.402851	2.35691	0.402851	2.77789	4.21687	1.72078	3.95782	0.402851
butyrylcarnitine	Lipid	Fatty acid metabolism (also BCAA metabolism)	32412	LC/MS Pos	butyrylcarnitine (C4)	2007	232.2	25576-40-3;	C02862	HMDB02013	1.04364	1.93255	0.722776	0.967035	1.09317	1.95712	1.64698	0.401181	2.23798	0.738232	1.10955	1.48018	0.539363	0.84241	1.08425	0.794601	1.58541	1	0.626111	0.835062	0.920618	1.60135	1.74719	1.40134	1.00596	0.694408	0.479841	0.798481	0.945992	1.26378	0.76981	1.15181	0.956363	1.5567	0.667827	0.843083	0.401181	0.552811	0.762621
caprate (10:0)	Lipid	Medium chain fatty acid	1642	LC/MS Neg	caprate (10:0)	5092	171.2	112-37-8;	C01571	HMDB00511	0.981139	0.692196	0.911441	1.29969	1.22175	1.32589	2.34553	0.356202	1.32561	1.27606	0.805829	1.52688	0.945475	0.863161	1.10692	1.73338	1.01886	1.50473	1.32844	1.99609	0.849886	0.968135	1.10602	0.845232	0.781715	1.25125	0.929916	0.793079	1.09892	0.850978	0.907267	0.956011	1.1167	0.954346	1.0499	1.23477	1.29832	1.30523	1.04399
caproate (6:0)	Lipid	Medium chain fatty acid	32489	LC/MS Neg	caproate (6:0)	2766	115.2	142-62-1;	C01585	HMDB00535	0.647611	0.512537	0.735917	1.01416	0.947108	2.27406	0.985844	0.803796	1.25797	1.01531	0.744954	0.759926	0.803742	0.938163	0.606545	0.742212	1.08357	0.720065	0.986828	1.30342	0.579585	1.15607	1.09849	1.3914	1.28833	1.18764	0.866673	1.11051	1.07786	1.09374	1.12688	1.4978	0.996667	0.969267	1.00333	1.12601	1.22044	1.31221	0.808298
caprylate (8:0)	Lipid	Medium chain fatty acid	32492	LC/MS Neg	caprylate (8:0)	4367	143.2	124-07-2;	C06423	HMDB00482	0.798877	0.590442	0.908931	1.45767	1.51811	1.98868	1.87693	0.410247	1.59936	1.19952	0.726787	1.34319	0.841581	0.906285	0.862666	1.4754	1.30545	1.14748	1.48459	1.81165	0.711796	0.852501	0.92025	0.96447	0.957482	1.34467	0.975572	0.857858	1.16794	0.900664	1.19625	1.02443	0.964775	0.961981	0.91558	1.09142	1.17994	1.19361	0.909916
carnitine	Lipid	Carnitine metabolism	15500	LC/MS Pos	carnitine	702	162.2	461-05-2;	C00487	HMDB00062	1.62977	1.27548	1.44092	0.972137	0.661362	0.654652	0.541683	0.672407	2.17287	0.826368	0.971083	0.491679	1.197	0.713042	1.15939	0.419174	0.46817	0.485528	0.856613	0.642025	0.941415	1.95815	2.00114	2.31397	1.59104	0.80543	0.937109	1.00375	0.886438	1.48984	1.02892	1.74896	2.3921	1.63743	1.4237	0.680004	0.996253	0.855077	1.05771
carnosine	Peptide	Dipeptide derivative	1768	LC/MS Neg	carnosine	813	225.2	305-84-0;	C00386	HMDB00033	0.457103	0.457103	0.457103	0.457103	0.457103	0.457103	0.457103	0.457103	0.597728	0.457103	0.457103	0.457103	0.457103	0.457103	0.457103	0.457103	0.457103	1.5429	0.457103	0.457103	0.457103	0.457103	0.457103	0.457103	0.457103	0.457103	0.457103	0.457103	0.457103	0.457103	0.457103	0.457103	0.457103	0.457103	2.48012	0.457103	0.457103	0.457103	0.457103
catechol sulfate	Xenobiotics	Benzoate metabolism	35320	LC/MS Neg	catechol sulfate	1928	188.9		C00090		1.66306	0.601172	1.51737	2.05409	2.22265	4.40048	2.80941	0.223159	0.931455	0.721816	0.660333	2.55159	0.835995	0.688744	0.399069	1.36787	3.82269	3.38422	2.87391	1.75964	0.223159	0.223159	0.749182	8.12092	0.223159	0.223159	0.223159	0.825847	0.430903	0.356012	0.43299	0.223159	0.223159	0.585627	1.06855	0.223159	1.17415	0.223159	1.32495
chiro-inositol	Lipid	Inositol metabolism	37112	GC/MS	chiro-inositol	1857	318.1	643-12-9;			0.306408	0.306408	0.306408	0.306408	5.08268	6.46277	1.32583	0.306408	0.306408	0.306408	0.479039	0.306408	0.306408	1.09109	0.306408	0.306408	0.306408	0.306408	1.17558	0.908909	0.306408	0.306408	0.306408	0.824424	0.306408	0.306408	0.306408	0.306408	0.306408	0.306408	0.306408	0.306408	0.306408	0.306408	0.306408	0.306408	0.306408	0.306408	0.63385
cholate	Lipid	Bile acid metabolism	22842	LC/MS Neg	cholate	5148	407.4	81-25-4;	C00695	HMDB00619	1.03463	0.254428	0.838536	0.948838	0.254428	3.99044	0.254428	1.10147	0.254428	0.254428	6.03047	1.05116	1.87088	0.698823	0.254428	1.15395	3.94711	1.06502	0.5488	0.77288	0.254428	0.254428	0.254428	2.23128	0.254428	0.254428	0.254428	0.254428	0.254428	0.254428	0.504652	0.643092	0.254428	0.254428	0.8842	0.254428	0.777023	0.254428	0.254428
cholesterol	Lipid	Sterol/Steroid	63	GC/MS	cholesterol	2316.9	329.3	57-88-5;	C00187	HMDB00067	0.909608	1.01742	1.04568	1.11425	1.20016	1.57488	1.7221	0.688462	1.46055	1.41791	0.83388	1.23693	0.771498	0.854252	0.954315	1.18341	1.18193	1.07141	1.3211	0.977952	0.879433	0.924404	1.18032	0.886529	0.919904	1.37212	0.954418	1.03277	1.19067	0.982579	0.546898	1.04687	0.778337	1.14808	1.14935	1.18611	0.931733	1.42165	0.969382
choline	Lipid	Glycerolipid metabolism	15506	LC/MS Pos	choline	674	104.2	67-48-1;	C00114	HMDB00097	1.22772	1.38102	0.849723	0.940953	1.0686	1.11101	1.05738	1.46244	1.09996	1.10989	1.47563	1.00536	1.05217	0.897712	0.891467	0.994643	0.950636	0.962366	0.930505	1.11788	1.44544	1.02343	0.951382	1.09242	0.634995	0.956536	0.876566	1.02716	1.07346	1.00709	0.638546	1.34298	1.40164	1.00578	0.745918	0.869863	0.905948	0.901325	0.812427
cinnamoylglycine	Xenobiotics	Food component/Plant	38637	LC/MS Neg	cinnamoylglycine	3139	204.1				1.26963	1.17328	1.91962	1.87839	2.2758	2.28859	1.94012	0.555613	0.370367	0.480221	1	0.881583	0.781913	1.28621	0.809775	0.735435	3.66038	1.11072	0.370367	1.20355	0.496119	0.732614	0.853286	1.57055	1.01001	0.689872	0.632753	1.59838	1.99233	1.41587	1.03114	1.0245	1.10249	0.989993	1.87888	0.397907	1.03848	0.830995	0.897545
cis-vaccenate (18:1n7)	Lipid	Long chain fatty acid	33970	GC/MS	vaccenate (18:1n7)	1987	339.3	693-72-1;	C08367		1.24308	0.510032	0.263699	0.944315	0.950279	0.867712	0.582599	0.411198	1.70161	0.263699	0.263699	0.378065	0.745846	0.625684	2.62232	0.320252	0.403492	0.493247	0.893483	2.5053	0.592889	0.263699	1.0045	1.46531	1.51638	3.50079	2.40875	1.20639	2.41565	0.949073	0.438336	0.263699	2.20449	0.995503	0.263699	3.26543	1.94803	2.25929	0.263699
citrate	Energy	Krebs cycle	1564	LC/MS Neg	citrate	591	191.1	77-92-9;	C00158	HMDB00094	0.992375	0.9029	1.00104	1.0523	1.01798	1.02932	1.05513	1.00825	0.900333	1.02151	1.00168	0.964284	0.998955	0.938551	0.996625	1.00106	0.984409	0.982811	1.03188	1.06122	0.96422	0.993882	1.00127	1.05869	0.998938	0.994574	0.890443	1.05061	0.976021	0.99388	0.942412	1.04632	1.01775	1.01621	1.05144	1.0068	0.956497	1.08105	0.955196
citrulline	Amino acid	Urea cycle; arginine-, proline-, metabolism	2132	LC/MS Pos	citrulline	715	176.1	372-75-8;	C00327	HMDB00904	1.3578	1.39325	1.64873	1.28347	1.16142	1.25743	1.42404	1.44159	0.500192	0.984286	1.65712	0.941712	1.28379	1.21828	0.876451	1.17279	1.53514	1.11163	1.15926	1.00163	1.76602	0.80845	0.750116	1.28218	0.496406	0.717605	0.888376	1.23549	0.905373	0.81461	0.825221	0.789754	1.00578	1.00326	1.00388	0.715156	0.993456	0.854413	1.04424
corticosterone	Lipid	Sterol/Steroid	5983	LC/MS Pos	corticosterone	4856	347.2	50-22-6;	C02140	HMDB01547	0.872555	1.01097	0.9126	0.606535	0.690167	0.620293	0.312168	0.288014	1.17428	1.14222	0.528483	0.288014	0.795173	0.479213	1.94884	0.461457	0.337044	0.827645	0.579619	0.597409	0.372358	1.55282	1.2211	1.87562	1.72616	2.04671	1.51533	1.14038	1.94016	1.19035	0.930661	0.578683	0.930473	1.21784	1.06934	0.928783	1	2.0251	0.610338
cortisol	Lipid	Sterol/Steroid	1712	LC/MS Pos	cortisol	4573	363.2	50-23-7;	C00735	HMDB00063	1.22508	1.03909	0.921642	1.42729	1.48974	1.76416	0.904532	0.388858	0.587964	1.11364	0.98632	1.09825	1.54935	0.668449	0.779386	0.960908	1.43482	1.29828	0.772676	0.762688	0.417135	1.16562	1.70652	0.730213	0.82409	2.03598	0.31107	1.07561	0.650075	0.808697	0.574521	1.19467	0.579823	0.751504	0.534581	0.774263	0.92078	0.755231	0.536429
cortisone	Lipid	Sterol/Steroid	1769	LC/MS Pos	cortisone	4420	361.2	53-06-5;	C00762	HMDB02802	0.952524	1.25676	1.06864	1.07274	1.75033	1.65683	1.59332	1.09129	0.737739	0.73045	1.26552	1.45279	0.909181	0.897277	0.789773	1.173	1.41622	1.65158	1.44057	1.42368	1.40475	1.00571	0.688166	1.06788	0.662418	1.05386	0.826565	0.991569	0.755852	0.999392	0.587171	2.13783	0.921932	1.31397	0.849417	0.738522	0.57078	1.1815	1.00061
creatine	Amino acid	Creatine metabolism	27718	LC/MS Pos	creatine	758	132.1	57-00-1;	C00300	HMDB00064	0.914769	1.36619	1.48062	1.07346	0.935491	1.01657	0.589571	0.683119	0.855308	2.04312	0.799245	0.363959	1.50164	0.8113	0.426619	1.05242	0.387075	0.731607	0.820971	0.83757	1.44478	0.983427	1.28795	1.11485	1.4083	1.24967	1.10045	0.99232	0.893899	1.16582	1.43591	0.740147	1.55451	1.00768	1.39298	1.44378	1.35893	1.30862	0.830484
creatinine	Amino acid	Creatine metabolism	513	LC/MS Pos	creatinine	730	114.1	60-27-5;	C00791	HMDB00562	1.53508	1.30563	1.67907	1.03358	0.708252	0.610912	0.818268	1.48882	0.548893	0.992071	1.22505	0.687078	1.28364	1.05163	1.28925	0.788182	1.02774	0.752066	1.12749	0.760511	1.07713	1.25474	1.00793	1.44223	1.26134	0.757714	0.942099	0.877213	0.705854	1.20102	0.750982	1.98944	1.3458	0.786154	1.20249	0.931455	0.798061	0.972264	0.619066
cysteine	Amino acid	Cysteine, methionine, SAM, taurine metabolism	31453	GC/MS	cysteine	1560.1	218	52-90-4;56-89-3;	C00097	HMDB00574	2.99778	0.969809	0.976708	1.17252	1.24768	0.971981	1.11039	2.338	0.531581	0.89075	0.531581	0.883779	1.44684	1.09074	1.85732	1.26645	2.00569	0.531581	0.565431	1.65042	1.27849	1.15341	0.89477	1.10529	1.06009	0.668281	1.17196	0.970108	0.875644	0.803978	0.654	1.00711	1.44945	0.577587	0.600812	0.992893	0.68684	0.821884	0.538352
decanoylcarnitine	Lipid	Carnitine metabolism	33941	LC/MS Pos	decanoylcarnitine (C10)	4700	316.3	1492-27-9 ;	C03299	HMDB00651	1.0822	0.162425	0.824837	0.436994	0.586919	0.460689	0.162425	0.162425	2.55743	0.738765	0.162425	0.162425	0.769005	0.431551	2.34871	0.292713	0.162425	0.162425	0.6702	1.68404	0.216972	1.54367	0.839847	2.40749	1.84964	2.68987	1.5532	0.405174	1.33634	1.16015	0.955516	0.232647	2.88521	0.791672	2.00232	3.34511	1.5542	3.9	0.509781
deoxycarnitine	Lipid	Carnitine metabolism	36747	LC/MS Pos	deoxycarnitine	759	146.1	6249-56-5;	C01181	HMDB01161	0.908938	0.872652	1.07023	0.81524	0.901646	0.891411	0.853472	0.432176	1.69992	1.38184	0.369779	0.976113	1.13963	0.738885	1.30044	0.827644	0.747964	0.607887	0.791609	1.08415	0.456954	1.48297	1.86167	2.23723	1.42088	0.953434	0.836391	1.32661	0.641406	2.17947	1.14969	0.711413	1.32435	1.47097	1.31157	1.12659	1.02389	1.03345	1.11673
deoxycholate	Lipid	Bile acid metabolism	1114	LC/MS Neg	deoxycholate	5268	391.4	83-44-3;	C04483	HMDB00626	1.7568	1.14948	8.48568	1.62601	0.465824	2.23755	0.36672	0.41728	0.522406	0.737717	0.630511	2.37882	3.54598	1.09543	0.922682	1.25426	1.53175	0.423882	0.427198	0.827365	1.41045	0.297751	1.46257	5.01536	0.539573	0.222952	0.196737	0.524822	0.251586	0.799996	1	3.77816	1.34127	1.25925	0.84494	1.63251	0.196737	0.196737	1.2732
dihomo-linoleate (20:2n6)	Lipid	Long chain fatty acid	17805	LC/MS Neg	dihomolinoleate (20:2n6)	5722	307.3	2091-39-6;	C16525		1.45941	0.213681	0.999952	1.00587	1.06259	0.405386	0.210393	0.215623	0.816886	1.07714	0.24072	0.239224	0.755791	0.647243	1.2325	0.410971	0.157214	0.254292	1.03436	1.09184	0.16963	1.00005	1.0535	1.0973	0.887952	2.26479	1.5019	1.08187	1.89481	0.760504	0.725437	0.621956	1.47016	0.99413	1.69003	2.06502	1.75391	1.24432	0.759968
dihomo-linolenate (20:3n3 or n6)	Lipid	Essential fatty acid	35718	LC/MS Neg	dihomolinolenate (20:3n3 or 3n6)	5600	305.4		C03242	HMDB02925	1.21822	0.37565	0.996075	1.21119	1.00392	0.623002	0.287963	0.253221	1.0787	1.22819	0.359041	0.403082	0.705347	0.527695	0.803476	0.500722	0.334118	0.381385	1.36846	1.07699	0.334579	0.86119	0.769472	0.929268	0.760474	1.62777	1.46001	1.17457	1.61698	0.937891	0.761772	1.07079	1.33391	1.06211	1.30373	1.70531	1.58247	1.13611	0.917997
diisopropanolamine	Xenobiotics	Chemical	21023	LC/MS Pos	diisopropanolamine	938	134.1	110-97-4;			1.34903	0.241001	1.74032	0.241001	0.241001	0.241001	2.0737	0.241001	0.241001	0.241001	0.241001	0.241001	0.241001	1.05414	1.54383	0.241001	0.241001	0.241001	0.241001	2.04039	0.241001	0.924489	1.13935	2.93334	0.444756	0.793891	0.626878	1.32743	1	1	3.1568	0.260868	1.07966	0.564593	0.697967	1.24057	1.40944	0.811428	0.753383
dimethylarginine (SDMA + ADMA)	Amino acid	Urea cycle; arginine-, proline-, metabolism	36808	LC/MS Pos	dimethylarginine (ADMA + SDMA)	812	203.2		C03626	HMDB01539,HMDB03334	1.13121	0.260261	0.679613	1.17309	0.708202	1.7669	0.977441	0.471196	0.678307	1.10855	0.63515	1.27927	1.55158	1.14081	1.30787	1.21997	1.19249	2.05572	0.716509	1.14872	0.515576	1.22846	1	1.05005	0.850272	0.875269	0.345867	2.1246	1.34637	1.33704	0.79536	0.710643	1.15085	0.068614	1.12793	0.908826	0.919833	1.04376	0.986106
dimethylglycine	Amino acid	Glycine, serine and threonine metabolism	5086	GC/MS	dimethylglycine	1030	57.9	1118-68-9;	C01026	HMDB00092	1.17359	0.863152	0.849598	0.98865	1.17376	1.09644	1.01135	0.690514	0.840011	1.22865	0.906972	0.979065	1.04447	1.98534	0.6329	1.95888	1.39079	1.28677	0.955528	1.32264	0.912645	0.873923	1.24768	1.80253	0.783865	1.3763	0.756291	0.934266	0.890657	0.707176	1.08784	1.04012	1.16938	2.09469	0.866019	0.852433	1.48753	1.17869	1.59149
docosadienoate (22:2n6)	Lipid	Long chain fatty acid	32415	LC/MS Neg	docosadienoate (22:2n6)	6017	335.4	7370-49-2 ;	C16533		1.36834	0.453264	0.891571	1.00863	1.2889	0.776197	0.412716	0.190243	1.16961	0.9307	0.190243	0.380395	1.05456	0.97182	1.95131	0.629969	0.461381	0.519526	1.44813	1	0.459587	0.92888	1.51529	1.10886	0.867372	1.6275	1.11732	1.06508	1.64241	1.0515	0.715862	0.871968	1.63892	0.95938	1.76609	2.26815	1.75806	1.32948	0.734393
docosahexaenoate (DHA; 22:6n3)	Lipid	Essential fatty acid	19323	LC/MS Neg	docosahexaenoate (DHA; 22:6n3)	5518	327.3	6217-54-5;	C06429	HMDB02183	0.672285	0.315238	0.849709	0.881715	1.17257	0.577649	0.65093	0.269209	1.262	1.25389	0.313052	0.635518	1.10611	0.859303	0.958872	0.828031	0.428916	0.363762	1.07145	1.34769	0.254365	0.606472	0.79452	0.912553	0.8627	1.85645	1.92043	1.36323	1.40289	0.938931	0.710288	1.05064	1.61401	1.36678	1.33534	2.18872	1.72415	1.435	1.28184
docosapentaenoate (n3 DPA; 22:5n3)	Lipid	Essential fatty acid	32504	LC/MS Neg	docosapentaenoate (DPA; 22:5n3)	5574	329.4	2234-74-4 ;	C16513	HMDB01976	0.671503	0.26418	0.989157	0.898123	1.33983	0.563486	0.421472	0.229551	1.18074	1.58148	0.246441	0.498669	1.09323	0.829492	1.66513	0.60961	0.314072	0.341322	0.899669	1.76825	0.244788	0.732858	0.708421	1.02032	1.12692	3.26321	2.21988	1.43351	1.92434	1.0307	0.734007	0.843675	2.28992	1.35417	1.98622	2.92715	3.18248	1.68815	1.14044
eicosapentaenoate (EPA; 20:5n3)	Lipid	Essential fatty acid	18467	LC/MS Neg	eicosapentaenoate (EPA; 20:5n3)	5442	301.3	10-2005-9;10417-94-4;	C06428	HMDB01999	0.901938	0.730845	1	0.934303	1.27716	0.61998	0.670087	0.393248	0.798504	1.21081	0.393248	0.819475	1.23473	0.653441	0.971908	0.801164	0.671364	0.643894	0.515748	1.04712	0.647149	0.9317	0.832093	1.23166	0.808753	2.1322	1.33986	1.23695	1.89403	0.937432	0.805031	1.30462	1.98263	1.29393	1.4655	1.95745	1.5826	1.50463	1.13864
eicosenoate (20:1n9 or 11)	Lipid	Long chain fatty acid	33587	LC/MS Neg	eicosenoate (20:1n9 or 1n11)	5955	309.4			HMDB02231	1.48024	0.284544	0.768346	0.818056	0.966986	0.397907	0.207922	0.28188	1.03301	1.08384	0.281681	0.214669	0.541818	0.576893	1.6357	0.358887	0.137805	0.259842	1.15323	1.30676	0.166571	1.04783	1.48495	0.752788	1.04962	2.52168	1.33979	1.2498	1.63174	0.950384	0.618486	0.357924	1.4397	0.838231	1.89283	2.61361	3.38128	1.28032	0.731256
ergothioneine	Xenobiotics	Food component/Plant	37459	LC/MS Pos	ergothioneine	847	230.2	58511-63-0;	C05570	HMDB03045	0.57861	0.889851	1.00252	0.466265	1.15875	0.997476	1.35705	2.38989	0.951819	0.637873	1.85164	1.06392	0.858484	1.49778	0.484217	0.960936	1.26786	1.45984	1.26921	1.43598	1.18864	0.484127	0.971796	1.01414	0.415142	0.871523	0.820299	1.81883	1.04682	1.0282	1.0568	0.970972	0.871141	1.508	0.46407	0.881774	1.20988	0.7277	1.22082
erythritol	Xenobiotics	Sugar, sugar substitute, starch	20699	GC/MS	erythritol	1517.5	217	149-32-6;	C00503	HMDB02994	1.01531	0.959556	0.860143	1.12042	0.704302	0.816431	0.911089	1.17833	0.533181	0.868464	1.02175	0.820264	1.28245	0.914859	1.03866	1.04213	0.947746	1.00221	0.831119	0.903091	1.08536	1.14995	0.928853	1.22922	1.02084	0.978216	0.827558	0.997788	0.900349	1.04029	0.855814	1.39663	1.29097	1.14853	1.08897	1.14157	0.825936	1.07227	0.768141
erythronate*	Carbohydrate	Aminosugars metabolism	33477	GC/MS	erythronate**	1546.9	292.1	13752-84-6;		HMDB00613	1.2028	1.03021	1.40715	1.01846	1.39858	0.793309	1.04577	0.419411	0.607487	0.799787	1.07011	0.878187	1.75899	0.868374	0.843309	1.34983	1.60825	1.1127	1.14798	0.749428	0.993311	1.17177	1.42147	0.738852	0.767266	0.571214	0.628275	1.02317	0.564504	0.419411	0.997797	1.19843	1.37464	1.1053	1.0022	0.587145	1	0.848861	0.699893
fructose	Carbohydrate	Fructose, mannose, galactose, starch, and sucrose metabolism	577	GC/MS	fructose	1758	217	57-48-7;	C00095	HMDB00660	1.01717	1.14714	1.30924	0.944957	1.63582	1.27552	0.469104	0.625832	0.533835	0.610308	0.994719	2.25835	1.05192	0.818911	0.778931	0.371809	3.33609	2.78161	1.00528	1.23495	0.874784	1.41521	1.70095	0.612903	1.39605	1.14115	0.365334	1.60835	0.675746	0.758821	0.7682	1.03581	0.754539	0.837329	0.904618	0.964192	0.46625	1.1483	1.35696
fumarate	Energy	Krebs cycle	1643	GC/MS	fumarate	1382.1	245	100-17-8;	C00122	HMDB00134	1.51193	0.988768	0.470585	0.961871	0.970793	0.761601	0.988456	0.239604	1.00114	0.725218	0.976824	0.458346	1.50276	1.4188	1.82464	1.01123	1.5597	1.26324	0.765976	1.33805	1.13829	1.34361	0.756854	0.998859	0.738197	1.18381	1.43916	1.46808	0.239604	1.51924	0.769327	0.657104	1.52004	1.32987	1.21153	1.60374	0.239604	1.0451	0.574693
gamma-glutamylglutamine	Peptide	gamma-glutamyl	2730	LC/MS Pos	gamma-glutamylglutamine	806	276.1	10148-81-9;		HMDB11738	0.431472	1.11054	0.977104	1.11253	1.31697	1.46451	1.6485	0.609759	0.443931	1.2247	0.960363	0.518145	1.38391	1.67743	2.66146	1.10968	1.58499	1.49137	1.49274	1.21144	0.515049	0.574654	0.952371	1.05532	0.586354	0.630072	0.771026	1.03682	0.68139	1.21982	1	0.431472	1.02686	0.669216	0.818763	0.695208	0.766908	1.19035	0.805627
gamma-glutamylisoleucine*	Peptide	gamma-glutamyl	34456	LC/MS Pos	gamma-glutamylisoleucine**	2644	261.2			HMDB11170	0.993891	1.3797	0.767123	0.911026	0.955012	1.11636	1.17558	0.859531	0.512324	0.902066	1.36284	0.676413	1.59042	1.36479	0.699281	1.31802	0.865513	0.980726	0.623205	0.79501	1.20187	1.03374	1.05541	0.572149	0.931675	1.1432	1.28394	1.01927	1	0.871909	1.20284	0.934025	1.49049	1.05347	1.02153	1.85444	1.36361	1.16515	1.10066
gamma-glutamylleucine	Peptide	gamma-glutamyl	18369	LC/MS Pos	gamma-glutamylleucine	2744	261.2	2566-39-4;		HMDB11171	1	1.57924	0.968934	1.25666	1.13459	1.6884	1.64048	0.946665	0.540364	1.07106	1.76059	0.928421	1.6006	1.22843	0.881444	1.32365	1.24748	1.38206	0.797794	0.972186	1.15037	0.780002	0.85226	0.874879	0.834344	1.04033	1.12508	1.02781	1.03682	0.824111	0.863834	0.424273	1.51988	0.546165	0.879854	1.49835	1.0936	1.10183	0.847545
gamma-glutamylmethionine	Peptide	gamma-glutamyl	37539	LC/MS Pos	gamma-glutamylmethionine*	1993	279.2	17663-87-5;			0.735069	0.710688	1.01956	0.813268	1.78534	1.95906	1.57478	0.574235	0.574235	1.18383	1.1982	1.01928	2.01951	0.87612	1.36117	1.24907	1.33538	1.6435	1.64814	1.34716	0.687829	0.589474	1.11739	1.6036	0.574235	0.574235	0.574235	1.44588	0.60371	0.782037	1.68828	0.620852	0.574235	0.857687	0.980438	0.574235	0.980724	0.878944	1.04263
gamma-glutamylphenylalanine	Peptide	gamma-glutamyl	33422	LC/MS Pos	gamma-glutamylphenylalanine	2846	295.1	7432-24-8;		HMDB00594	1.21456	1.24995	1.02462	1.61115	1.18158	1.59757	1.63755	1.01081	0.634812	1.15332	1.14822	0.856234	1.29974	1.2643	1.21751	1.28682	1.38066	1.39369	0.586353	0.9938	0.961461	0.839932	0.929896	1.76823	0.794109	0.919665	0.797889	1.0062	1.06748	0.818948	0.946453	0.821252	1.48936	0.787587	0.667348	0.872609	1.01788	0.975376	1.07492
gamma-glutamyltyrosine	Peptide	gamma-glutamyl	2734	LC/MS Pos	gamma-glutamyltyrosine	2073	311.2	7432-23-7;			0.838824	0.981824	1.17485	0.836685	1.74131	1.46519	1.7816	0.860757	1.14797	0.775301	1.30061	1.06489	1.01523	1.23764	0.81465	2.11342	2.50361	1.52397	1.07257	1.51952	0.815809	0.77081	1.5858	0.953289	0.603134	0.835008	0.603134	1.13012	0.603134	0.786246	1	0.603134	1.35301	0.603134	0.755758	0.765844	0.863928	0.955756	1
gamma-glutamylvaline	Peptide	gamma-glutamyl	32393	LC/MS Pos	gamma-glutamylvaline	2040	247.2	2746-34-1;		HMDB11172	0.789347	0.965898	0.749322	1.09986	1.10915	1.04331	1.47962	0.654926	0.678313	1.05191	1.32639	0.983956	1.38761	1.11484	0.811717	1.73229	0.884966	1.38427	0.567366	0.819712	1.09178	1.04284	1.30645	0.926862	0.991047	1	0.869276	1.30814	1.17068	0.800805	1.11483	0.76286	1.33141	0.986256	0.932214	1.61422	1.39774	1.3923	1.31436
gamma-tocopherol	Cofactors and vitamins	Tocopherol metabolism	33420	GC/MS	gamma-tocopherol	2264	488.4	54-28-4;	C02483	HMDB01492	1.3025	1.25765	1.56944	1.80373	1.60866	0.458039	0.901902	0.986985	1	1.7971	0.849599	1.01301	0.625235	0.458039	0.458039	1.02512	1.04432	1.3156	1.46253	0.662004	0.738292	0.932977	1.32246	1.46685	1.27043	0.862539	0.458039	0.458039	1.00118	0.805485	0.466727	0.458039	0.458039	0.830745	0.458039	0.489853	0.700562	0.728554	0.964238
glucose	Carbohydrate	Glycolysis, gluconeogenesis, pyruvate metabolism	20488	GC/MS	glucose	1866.8	217.1	50-99-7;	C00293	HMDB00122	0.887623	0.999915	0.949103	1.01523	0.622071	1.97019	1.10104	0.30631	0.863375	0.578636	0.827288	0.64779	1.2435	0.709766	0.517681	0.661273	1.77185	2.18344	0.633604	0.50728	0.648891	2.16146	0.921286	2.15381	1.00008	1.41264	0.587149	1.94759	0.805874	1.34055	1.11549	1.48934	1.1241	1.3887	1.19451	1.25934	1.29361	1.0509	0.845445
glutamate	Amino acid	Glutamate metabolism	32322	GC/MS	glutamate	1836.8	362.2	56-86-0;	C00025	HMDB03339	1.73782	1.15721	0.705958	1.05157	1.35942	1.02902	1.45658	0.950501	0.654318	1.3142	1.42243	1.15855	0.857129	1.20923	0.816231	1.08285	0.467385	1.25865	0.806375	0.664358	1.09697	1.31858	0.890129	0.977338	0.653649	0.623729	0.814015	0.847174	1.0882	0.929533	0.807986	1.86827	1.14512	1.0495	1.16075	0.943688	0.810659	0.672333	0.912879
glutamine	Amino acid	Glutamate metabolism	53	LC/MS Pos	glutamine	684	147.2	56-85-9;	C00064	HMDB00641	1.00045	1.18979	1.1416	1.22779	1.00937	1.22568	1.34201	0.74865	0.848025	1.0705	0.961111	1.20237	1.13501	1.06866	0.999546	0.99352	1.35571	1.26786	1.06392	1.21691	0.99652	1.04179	0.915773	0.836848	0.636445	0.646864	1.00648	1.24016	0.97174	0.944401	1.19025	0.620012	0.962218	1.35655	1.08488	0.706654	0.739166	0.992064	1.31011
glycerate	Carbohydrate	Glycolysis, gluconeogenesis, pyruvate metabolism	1572	GC/MS	glycerate	1360.7	189	600-19-1;	C00258	HMDB00139	0.638124	1.90388	0.551512	0.799295	1.38176	1.63342	1.00268	0.604368	0.410602	0.622891	1.43371	1.45214	0.477462	0.642135	0.913459	1.25063	1.21513	0.997317	0.684143	0.411694	0.727531	1.13785	1.61336	0.736369	1.02599	0.727404	0.694813	0.916912	0.966596	1.14484	1.18586	1.17007	0.819149	1.23597	1.61364	2.04166	0.791211	1.24333	1.02226
glycerol	Lipid	Glycerolipid metabolism	15122	GC/MS	glycerol	1311	205	56-81-5;	C00116	HMDB00131	0.670652	1.30338	0.864349	0.522161	0.715872	0.995634	1.01808	0.948219	1.02841	1.0215	1.15907	0.405052	1.0193	0.732668	0.858561	0.716163	1.53104	0.720267	0.692169	0.61199	1.00437	0.954759	1.21752	1.48099	0.854268	1.2686	1.49933	0.981916	1.35746	1.034	0.667283	0.654481	2.34673	1.32754	0.829182	2.03336	0.822254	1.77122	0.573
glycerol 3-phosphate (G3P)	Lipid	Glycerolipid metabolism	15365	GC/MS	glycerol 3-phosphate (G3P)	1719.7	357.1	29849-82-9;	C00093	HMDB00126	1.11567	1.05116	1.4302	0.90688	2.3139	1.78653	1.77107	0.837587	0.991645	1.56078	1.00792	1.807	0.992082	0.895312	0.938362	1.05116	1.55219	1.61219	1.49988	1.27867	0.792378	0.863739	1.0909	1.12936	0.720733	1.62192	0.713697	0.948844	0.888967	1.10109	0.669516	0.792192	0.777273	0.587391	1.29354	0.879404	1.13381	0.951762	0.882311
glycine	Amino acid	Glycine, serine and threonine metabolism	32338	GC/MS	alanine	1486.9	218.1	56-40-6;	C00037	HMDB00123	0.936127	1.07628	1.02666	1.31832	1.00326	1.32548	1.58395	0.710301	0.749809	0.754311	1.10549	0.916326	1.19418	1.05724	0.797644	1.4382	1.01497	0.98771	1.07086	1.02615	0.829452	1.21251	1.08296	1.57317	0.783106	0.797455	0.683224	0.725931	0.996737	0.86033	0.895673	1.28199	1.1716	1.00384	1.06855	1.02543	1.0742	0.899502	0.996159
glycocholate	Lipid	Bile acid metabolism	18476	LC/MS Neg	glycocholate	5104	464.4	475-31-0;863-57-0;	C01921	HMDB00138	2.4085	1.28835	0.918374	0.720582	1.09628	2.16139	0.94316	4.39687	0.222859	0.152661	3.27016	3.4478	0.909676	16.3995	1.40367	1.68561	0.891934	0.917134	0.697112	2.04692	2.28952	0.152661	0.152661	2.71579	0.179325	1	1.6543	1.24346	0.194819	0.387443	1.05246	1.27675	0.152661	0.307471	0.9763	0.281791	1.44673	0.283352	0.406904
glycodeoxycholate	Lipid	Bile acid metabolism	18477	LC/MS Pos	glycodeoxycholate	5341	450.1	360-65-6;	C05464	HMDB00631	3.78168	2.6715	0.750722	0.690785	1.16071	1.95893	0.3781	2.11234	0.223779	0.223779	1.03914	3.06614	0.735858	6.55802	1.07468	1.73443	0.966678	1.06746	0.223779	0.93254	1.44825	0.32325	0.324426	1.57678	0.223779	0.719187	2.24939	0.683645	0.223779	0.517246	1.03332	2.68336	0.223779	0.397374	0.502741	0.823272	1.22859	0.570376	0.613311
glycolate (hydroxyacetate)	Xenobiotics	Chemical	15737	GC/MS	glycolate (hydroxyacetate)	1119	177	79-14-1;	C00160	HMDB00115	0.905925	0.823832	1.03174	1.08971	1.23517	1.06256	1.1141	1.01571	1.01966	1.32764	0.885289	1.14855	0.933077	0.866943	0.789328	1	1.19798	0.972633	1.11783	1.55175	1.14218	0.728544	1.2286	1.00063	0.913762	0.878426	0.739748	0.952052	1.53776	0.823868	1.13559	1.52047	0.979313	0.255145	1.0914	1.24771	0.929443	0.999375	0.912379
glycolithocholate	Lipid	Bile acid metabolism	31912	LC/MS Neg	glycolithocholate	5338	432.4	474-74-8;	C15557	HMDB00698	2.69671	1.87022	1.80888	1.09275	0.910245	2.38986	0.603702	1.6546	0.65891	0.371948	2.23254	1.65139	5.18201	4.96886	0.371948	0.371948	1.47123	0.935322	1	0.371948	2.96562	1.09564	1.42568	0.95481	0.817708	0.777958	0.371948	1	0.906962	0.456424	0.518609	1.08897	0.371948	0.424079	0.371948	0.984794	1.10832	0.627805	0.371948
glycolithocholate sulfate*	Lipid	Bile acid metabolism	32620	LC/MS Neg	glycolithocholate sulfate**	5015	512.3		C11301	HMDB02639	1.13807	0.838144	1.554	1.48322	1.31176	1.89987	0.975817	0.551958	1.44219	0.551958	1.53317	0.78389	0.551958	3.16313	0.584919	1.01247	0.718395	0.998819	0.551958	0.754451	0.861928	0.551958	0.565707	0.551958	0.682698	1.63552	1.10837	1.06826	0.551958	0.551958	0.821438	1.00118	0.726658	1.3839	0.822994	1.32666	2.73209	0.684377	1.09949
glycylleucine	Peptide	Dipeptide	34398	LC/MS Pos	glycylleucine	2236	189.1	869-19-2;	C02155	HMDB00759	0.244829	0.244829	0.244829	0.244829	0.244829	0.244829	0.244829	0.244829	0.244829	0.244829	0.244829	0.244829	0.244829	0.244829	0.244829	0.244829	0.244829	0.244829	0.244829	0.244829	0.244829	0.244829	0.244829	0.244829	0.244829	0.244829	0.613721	0.244829	1.65052	0.244829	0.349482	0.244829	0.244829	0.244829	0.244829	0.244829	0.244829	0.244829	0.244829
guanosine	Nucleotide	Purine metabolism, guanine containing	1573	LC/MS Pos	guanosine	1676	284	118-00-3;	C00387	HMDB00133	0.474732	1.02391	0.691375	1.29425	0.474732	1.55085	1.50778	0.689453	1.46142	1.11613	0.474732	0.672551	2.26689	0.474732	0.474732	0.987211	0.474732	0.716137	0.474732	2.75591	2.39306	0.763072	0.670787	0.499615	1	0.474732	2.09965	1.1227	0.599352	0.663368	0.474732	0.599666	1.95164	0.530722	0.719167	1.86756	1.34674	1.20513	0.482728
heme*	Cofactors and vitamins	Hemoglobin and porphyrin	32593	LC/MS Pos	heme**	4985	616.2	14875-96-8;	C00032	HMDB03178	8.96375	1.14597	0.464253	0.25926	2.42578	0.917913	0.244646	7.05317	0.200428	0.758135	3.51797	2.37258	0.767091	0.30728	0.9661	0.442478	1.2174	1.17727	2.00081	1.44558	0.512082	1.92177	1.06339	3.39121	2.5002	0.508029	1.33269	1.45354	2.38495	0.953929	1.83545	0.214312	1	0.327631	1.10866	0.529546	0.852905	0.518419	0.264592
heptanoate (7:0)	Lipid	Medium chain fatty acid	1644	LC/MS Neg	heptanoate (7:0)	3695	129.2	111-14-8;	C17714	HMDB00666	0.757312	0.58146	0.865134	1.27994	1.41437	1.86946	1.49012	0.807913	1.27028	1.27238	0.719307	1.26563	0.808628	0.999432	0.871181	1.10253	1.04488	0.959526	1.27522	1.39574	0.596723	0.800617	1.0569	1.07727	0.967415	1.1781	0.865282	0.932175	0.992488	0.868449	0.933259	1.32117	1.04315	0.910191	1.00751	1.00057	1.24235	1.11517	0.885531
hexadecanedioate	Lipid	Fatty acid, dicarboxylate	35678	LC/MS Neg	hexadecanedioate (C16)	4650	285.2	505-54-4;		HMDB00672	0.604657	0.486247	1.09414	0.737954	0.262006	0.262006	0.533033	0.262006	0.262006	1	1.54804	0.262006	0.262006	1.20678	1.58022	0.262006	0.262006	0.578666	0.262006	2.19337	0.262006	0.262006	0.547234	0.414038	0.930121	3.29276	2.73349	0.582369	0.262006	0.584316	0.262006	0.74861	1	1.2593	0.262006	6.84115	7.18438	1.21865	0.356937
hippurate	Xenobiotics	Benzoate metabolism	15753	LC/MS Neg	hippurate	2136	178.1	495-69-2;	C01586	HMDB00714	0.719835	0.871907	1.2997	1.45428	1.61702	2.23983	2.24629	0.83453	0.608258	0.520669	1.00213	1.36768	0.997865	1.62723	0.79699	1.51574	2.35311	1.13603	0.387607	1.05349	1.14057	0.57541	0.946515	2.38949	0.655408	0.398776	0.626673	2.13712	1.24198	1.27845	1.14434	1.84129	0.839075	1.27117	1.60868	0.65455	0.782816	0.64057	1.30874
histidine	Amino acid	Histidine metabolism	59	LC/MS Neg	histidine	757	154.1	5934-29-2;	C00135	HMDB00177	1.0145	1.04954	1.159	1.0663	1.03073	1.19166	1.08556	0.757378	0.693656	0.979614	1.10858	0.920079	1.37957	1.00758	0.765758	1.18094	0.909714	1.09593	0.991632	0.92616	1.08708	1.00837	1.01481	0.872996	0.808983	0.852263	0.800627	1.15649	0.951489	0.980601	1.09308	1.07224	0.94752	0.967674	1.35343	0.897225	1.05378	0.878194	0.992423
homostachydrine*	Xenobiotics	Food component/Plant	33009	LC/MS Pos	homostachydrine**	1199	158.2	1195-94-4;	C08283	HMDB04827	1.06158	0.698738	0.544872	0.634082	1.61478	0.990245	0.768399	1.11174	0.255504	0.742056	0.865294	1.19676	1.48457	1.48071	1.31482	1.26806	0.859518	1.01016	1.57007	1.64907	1.20235	0.40576	0.307662	0.547189	0.321515	1.47805	0.7639	1.75942	0.714861	0.989844	0.656232	2.83701	1.49585	1.3497	1.42571	1.34811	1.27856	1.00975	1.84081
HWESASXX*	Peptide	Polypeptide	32836	LC/MS Pos	HWESASXX*	3520	471.8				0.230821	0.379653	0.186675	0.302856	0.53082	0.419729	0.485091	0.186675	1.33001	1.01851	0.186675	0.787118	0.26322	0.186675	0.186675	0.292671	0.458396	0.385801	0.793038	0.201026	0.186675	3.13631	4.16367	1.30139	1.2594	1.00629	1.7135	1.25612	7.3709	2.54433	2.54122	0.684045	2.00581	1.16143	2.1076	1.00339	1.81139	1.30105	0.996609
hypoxanthine	Nucleotide	Purine metabolism, (hypo)xanthine/inosine containing	3127	LC/MS Neg	hypoxanthine	1313	135.1	68-94-0;	C00262	HMDB00157	0.976349	0.951034	1.00364	0.539025	0.764156	1.18799	1.08479	1.55582	0.396227	1.19904	1.2346	0.645	1.3658	1.97782	1.43566	0.698075	0.99709	0.996263	0.858778	1.51062	1.41096	1.17484	1.00374	1.05925	0.731658	0.182618	1.36697	1.18426	0.939822	0.72211	0.541492	0.580096	1.79262	0.662693	0.647716	0.604963	0.541617	1.00291	0.466956
indoleacetate	Amino acid	Tryptophan metabolism	27513	LC/MS Pos	indoleacetate	3760	176.1	6505-45-9;	C00954	HMDB00197	1	1.17433	1.17643	2.28744	2.27243	1.63562	1.73924	0.856484	0.980203	1.7691	1.33705	1.00905	1.29543	0.985453	0.636393	1.74995	1.40832	0.880714	0.946817	1.23938	1.0306	0.904718	0.53756	0.53756	0.940745	0.83696	1.02053	0.990947	0.818816	2.26829	0.898258	0.752053	0.826028	0.808374	1.83403	1.56911	1.11357	1.20695	0.835148
indolepropionate	Amino acid	Tryptophan metabolism	32405	LC/MS Neg	indolepropionate	2795	188.2	830-96-6 ;		HMDB02302	1.4839	2.57685	3.19043	6.60193	0.939434	1.69749	3.8038	1	0.16351	2.67596	1.11042	3.06614	1.98931	2.34285	3.512	2.75261	2.01577	1.09093	1.30916	0.951465	1.11435	0.978089	0.538586	1.02524	0.663389	0.16351	0.16351	0.952027	0.46318	0.82354	0.477308	2.2168	0.232658	0.826206	0.604353	0.16351	0.433654	0.281969	0.796603
inosine	Nucleotide	Purine metabolism, (hypo)xanthine/inosine containing	1123	LC/MS Neg	inosine	1630	267.2	58-63-9;			0.523772	0.523772	1.14266	1.10584	0.523772	0.586523	0.916281	0.523772	0.916073	0.523772	0.523772	0.523772	0.695207	1.13931	1.20345	0.555833	0.55688	0.523772	0.523772	0.523772	0.523772	2.48235	0.977889	1.15333	0.523772	0.523772	4.08204	0.523772	0.523772	0.523772	0.523772	0.523772	0.523772	0.650741	0.695884	1.02211	0.94772	1.08393	0.523772
inositol 1-phosphate (I1P)	Lipid	Inositol metabolism	1481	GC/MS	inositol 1-phosphate (I1P)	2057.8	318.1	106032-59-1;		HMDB00213	1.47088	1.87934	1.23199	1.41851	0.890839	1.17111	1.23894	0.908032	0.409146	1.60032	1.47853	0.535581	0.606795	0.689523	0.875935	0.906072	1.15569	0.88622	1.07965	0.959029	1.29802	1.03821	0.993981	0.584847	0.600825	1.11307	0.840098	1.00602	0.96179	0.933534	0.458098	1.13517	0.754482	1.1646	1.09272	1.22344	1.24086	1.36646	0.576653
Isobar: 1-phenylethanamine, phenylethylamine	Amino acid	Phenylalanine & tyrosine metabolism	38763	LC/MS Pos	Isobar: 1-phenylethanamine, phenylethylamine	2114.7	122.1		C02455, C05332	HMDB02017, HMDB12275	1.62008	1.17455	1.1849	1.0971	0.835005	0.762224	0.737392	1.4326	0.433418	0.896931	1.96304	0.958275	1.06971	0.937513	1.04069	0.907827	0.950545	0.837022	0.959308	0.822393	1.3306	0.927176	0.793885	1.05003	1.07211	0.892538	0.99729	1.00271	0.942119	1.17213	0.746698	1.39095	1.08109	0.946369	1.22716	0.946047	1.04368	0.770974	0.992879
isobutyrylcarnitine	Amino acid	Valine, leucine and isoleucine metabolism	33441	LC/MS Pos	isobutyrylcarnitine (C4)	1941	232.2	25518-49-4;		HMDB00736	0.968277	0.834692	1.0675	1.89114	1.84832	0.977042	1.22358	0.456542	1.92255	0.382534	0.685188	0.911103	2.01918	1.51893	0.883983	1.11784	1.10519	1.01948	0.441165	1.28056	0.701441	0.889386	1.67906	2.55592	0.980519	0.610927	0.521679	1.04151	1.02296	1.33799	1.4098	1.31952	1.6435	2.06081	0.68581	0.786407	0.658131	0.889734	1.67221
isoleucine	Amino acid	Valine, leucine and isoleucine metabolism	1125	LC/MS Pos	isoleucine	1614	132.1	73-32-5;	C00407	HMDB00172	0.509034	0.765207	0.729904	0.940927	1.41941	1.81496	2.07371	0.182424	1.1135	1.22957	0.607145	1.14464	1.48385	0.845403	0.712867	1.67522	1.31126	1.60478	1.13445	1.6448	0.420411	0.819309	0.918063	0.701904	0.846662	2.02416	0.994364	1.15243	1.57401	1.00564	1.22087	0.505327	0.941297	0.943433	1.0587	1.83709	1.65506	1.96237	1.98372
isovalerate	Lipid	Fatty acid metabolism	34732	LC/MS Neg	isovalerate (C5)	1623	101.2	503-74-2;	C08262	HMDB00718	0.62292	2.47548	1.41607	1.08023	1.09667	1.45909	0.619486	0.524605	0.524605	0.970397	1.44922	0.524605	0.960895	1.4951	0.524605	0.938274	0.979431	0.722435	0.688492	0.671381	1.30514	1	0.88063	3.42104	2.83793	0.94403	0.524605	0.68304	0.940093	0.582483	0.745627	1.2685	2.38711	0.984659	0.856613	1.01534	1.10847	1.00288	0.524605
ketamine	Xenobiotics	Drug	35128	LC/MS Pos	ketamine	2907	238.1	6740-88-1;	C07525		1.03792	1.33659	9.4864	0.848036	1.11472	3.4768	2.05536	0.938554	1.73431	8.08766	0.69585	1.0123	3.98629	0.808663	0.358843	0.587042	0.600422	0.814379	1.82375	3.95196	8.39133	0.962081	0.815363	0.716144	0.8161	0.373035	0.877197	1.08289	0.912902	0.823011	0.45518	2.08885	4.02036	4.20555	5.39867	0.621222	1.29344	1.69503	1.09811
kynurenine	Amino acid	Tryptophan metabolism	15140	LC/MS Pos	kynurenine	1902	209.1	2922-83-0;	C00328	HMDB00684	2.50648	0.943258	3.23202	1.95369	0.349375	0.952678	0.349375	0.349375	2.70317	3.53252	1.6273	0.349375	1.36152	1.19232	0.816997	0.349375	0.819053	0.349375	1.35155	0.450543	0.680738	1.2402	1.36437	3.01957	1.06094	0.561289	0.478228	1.00055	2.31009	1.65154	0.793686	1	1.04732	1.10378	1.45111	0.823635	1.32192	1.82647	0.759883
lactate	Carbohydrate	Glycolysis, gluconeogenesis, pyruvate metabolism	527	GC/MS	lactate	1102.8	116.9	79-33-4;	C00186	HMDB00190	0.81359	2.68608	1.18926	0.783246	0.953203	2.00338	1.59609	0.9854	0.840855	1.0146	1.90088	0.702476	1.44426	1.69558	1.8221	0.631171	3.08254	1.24195	0.854087	1.15875	1.82555	0.781154	1.5211	1.0468	0.35076	2.05548	0.854695	2.23289	0.852611	1.35305	0.68666	0.810487	1.49196	2.36615	0.627604	1.17612	0.360894	1.26283	0.628706
laurate (12:0)	Lipid	Medium chain fatty acid	1645	LC/MS Neg	laurate (12:0)	5288	199.3	143-07-7;	C02679	HMDB00638	0.816935	0.959129	0.97397	1.10192	1.29577	0.990849	1.33266	0.486975	1.36889	1.05605	0.652574	1.26467	0.865667	0.816701	1.30736	1.26581	0.981748	0.976664	1.00915	1.17855	0.742243	0.983415	1.07945	1.07153	0.858161	1.10408	0.933428	0.994679	1.1503	0.825376	1.10329	0.777022	1.32275	0.980334	0.79416	1.20397	1.11753	1.21163	0.943317
leucine	Amino acid	Valine, leucine and isoleucine metabolism	60	LC/MS Pos	leucine	1674	132.2	61-90-5;	C00123	HMDB00687	0.665473	0.617932	0.671896	1.16937	1.43552	1.97172	1.81054	0.150561	1.32788	1.51686	0.6681	1.24042	1.13786	0.571739	0.716662	1.47644	1.52469	1.37297	1.1748	1.11615	0.542675	0.598189	0.961445	0.81079	0.582992	1.54729	0.695569	1.38834	0.684816	0.676447	0.892868	0.468188	0.910642	1.00904	1.27529	2.01327	1.05939	1.53687	1.32385
leucylleucine	Peptide	Dipeptide	36756	LC/MS Neg	leucylleucine	3895	243.2	3303-31-9;	C11332		0.710865	0.710865	0.710865	0.710865	0.710865	0.710865	0.710865	0.710865	0.710865	0.710865	0.710865	0.710865	0.710865	0.710865	0.710865	0.710865	0.710865	0.710865	0.710865	0.710865	0.710865	0.710865	1	0.710865	0.710865	0.710865	0.710865	0.710865	1.28913	0.710865	0.710865	0.710865	0.710865	0.710865	0.710865	0.710865	0.710865	0.710865	0.710865
leukotriene B4	Lipid	Eicosanoid	37530	LC/MS Neg	leukotriene B4	5153	335.3	71160-24-2;	C02165	HMDB01085,HMDB02995,HMDB05087,HMDB05088,HMDB05089	0.240432	0.240432	0.240432	0.240432	0.240432	0.240432	0.240432	0.240432	0.240432	0.240432	0.240432	0.240432	0.240432	0.240432	0.240432	0.240432	0.240432	0.240432	0.240432	0.240432	0.240432	0.240432	0.240432	0.240432	0.240432	0.240432	0.240432	0.240432	0.240432	0.240432	0.240432	0.240432	0.240432	0.240432	0.240432	0.240432	0.240432	0.240432	0.240432
linoleate (18:2n6)	Lipid	Essential fatty acid	1105	LC/MS Neg	linoleate (18:2n6)	5533	279.3	60-33-3;	C01595	HMDB00673	1.45585	0.494332	0.981048	1.00395	1.01895	0.548137	0.370742	0.355416	1.21955	1.21427	0.379733	0.365697	0.620137	0.996048	1.22351	0.499616	0.289287	0.248951	0.880683	1.29669	0.268631	0.973837	0.966947	1.25703	1.19795	2.11086	1.74419	1.28988	1.49466	0.792366	0.445985	0.491567	1.61345	0.868436	1.2956	2.02327	1.93375	1.46677	0.607095
linolenate [alpha or gamma; (18:3n3 or 6)]	Lipid	Essential fatty acid	34035	LC/MS Neg	linolenate (18:3n3 or 3n6)	5450	277.3		C06427	HMDB01388	1.36858	0.404928	0.939402	0.973367	1.0606	0.450963	0.261799	0.224691	1.53551	1.48853	0.246478	0.243266	0.60144	0.55698	1.76652	0.313767	0.181413	0.20793	0.783521	2.26652	0.182762	1.61443	1.2759	1.7451	1.6217	2.69696	2.87306	1.83759	2.2446	0.839287	0.496308	0.507219	2.86781	1.02663	1.42116	3.33	2.02703	2.06856	0.954453
lysine	Amino acid	Lysine metabolism	35836	GC/MS	lysine	1910	172.1	56-87-1;	C00047	HMDB00182	0.81976	1.09499	0.64404	1.20164	0.610101	1.09836	2.14305	0.899631	0.501128	0.295426	1.37342	0.303102	1.31408	0.86901	1.16605	2.48991	0.194561	0.232362	0.679082	0.852186	1.48835	0.901643	0.607077	1.83276	0.94038	0.581385	2.06716	0.909563	1.10181	1.03364	0.853454	1.86091	2.12448	1.3359	1.46769	1.30756	0.966359	0.553567	0.586372
malate	Energy	Krebs cycle	1303	GC/MS	malate	1502	233	6915-15-7;	C00149	HMDB00156	0.809431	1.29189	1.02461	0.946005	0.583785	1.11398	1.40172	0.991084	0.659461	1.00892	1.20937	0.554998	0.851237	1.17225	1.07645	0.867396	2.23196	0.867688	0.811797	0.902331	1	1.11159	1.10796	1.31646	0.69838	1.67979	1.21339	1.5941	0.912534	1.44687	0.95803	0.63354	1.3228	1.84302	0.975478	1.66796	0.490499	1.21776	0.40533
mannitol	Carbohydrate	Fructose, mannose, galactose, starch, and sucrose metabolism	15335	GC/MS	mannitol	1839	319.1	69-65-8;	C00392	HMDB00765	1.36355	0.424665	0.424665	1	0.424665	0.424665	1.41919	0.424665	0.424665	0.424665	0.424665	0.424665	3.82782	0.424665	0.424665	0.424665	1.84221	1.27465	0.424665	0.424665	0.813857	0.721857	0.424665	0.424665	0.424665	0.424665	0.424665	0.424665	0.424665	0.763209	0.424665	0.424665	0.639334	0.424665	0.424665	0.926612	0.636258	0.424665	0.424665
mannose	Carbohydrate	Fructose, mannose, galactose, starch, and sucrose metabolism	584	GC/MS	mannose	1753.5	203.9	3458-28-4;	C00159	HMDB00169	0.70213	0.378673	0.553178	0.971408	0.751523	1.22761	1.15307	0.208941	1.24494	1.08953	0.408351	0.63561	0.936109	0.692963	0.915658	0.690897	1.17187	1.55987	0.929767	0.555287	0.250248	1.32757	0.868242	1.44839	1.02859	1.91586	0.882838	1.32624	1.21077	1.28696	1.06389	1.12282	1.08367	1.17501	1.45171	1.36169	1.84658	1.35055	0.696272
margarate (17:0)	Lipid	Long chain fatty acid	1121	LC/MS Neg	margarate (17:0)	5733	269.3	506-12-7;		HMDB02259	1.39852	0.785129	0.972939	1.16303	1.47193	0.964144	0.667382	0.931909	0.791468	1.00095	0.894391	0.785955	1.35126	1.22209	1.3476	0.802616	0.624929	0.830057	1.44714	0.840896	0.705694	0.941415	1.19033	1.03985	0.917046	2.00271	0.94579	1.20758	1.45001	0.999048	0.779989	1.21211	1.66303	0.860523	1.77212	2.54829	1.46939	1.02706	0.715323
methionine	Amino acid	Cysteine, methionine, SAM, taurine metabolism	1302	LC/MS Pos	methionine	1252	150.1	63-68-3;	C00073	HMDB00696	0.781205	1.46726	0.835442	0.932681	1.15431	1.63143	1.57359	0.817532	1.06671	0.817257	1.07766	1.00745	1.2843	1.02261	0.665176	1.34946	1.55492	1.40313	1.00888	1.3431	1.23775	0.934688	1.15532	1.20614	0.697178	0.519492	0.702373	1.31563	0.735608	0.809575	1.56309	1.32083	0.991121	0.992549	0.730088	0.808836	0.920776	0.690484	2.14432
myo-inositol	Lipid	Inositol metabolism	19934	GC/MS	myo-inositol	1924.9	217	87-89-8;	C00137	HMDB00211	1.40595	1.96253	1.0393	1.25015	1.58238	1.3566	2.59096	0.634096	0.960701	0.796287	1.76161	0.69063	1.6274	1.13149	0.834146	1.17227	2.50151	1.54883	0.885371	0.584063	0.762561	1.77033	1.1708	1.37773	0.669202	1.03939	0.583442	1.34437	1.18478	1.19016	1.44545	1.05164	0.854388	1.17753	0.6409	1.20549	0.800987	0.946567	0.691569
myristate (14:0)	Lipid	Long chain fatty acid	1365	LC/MS Neg	myristate (14:0)	5439	227.3	544-63-8;	C06424	HMDB00806	1.21977	0.734597	0.913222	1.31969	1.20418	1.14709	0.81166	0.896733	0.978664	1.01966	0.727212	0.866346	0.998203	1.12025	1.19279	0.787888	0.555323	0.914285	1.30961	0.931067	0.625225	0.86081	0.917962	1.0018	0.853198	1.70694	0.98034	1.31886	1.59887	1.07655	0.923098	1.15738	1.52633	0.958713	1.20976	2.17286	1.05188	1.19795	0.773494
myristoleate (14:1n5)	Lipid	Long chain fatty acid	32418	LC/MS Neg	myristoleate (14:1n5)	5338	225.3	544-64-9 ;	C08322	HMDB02000	0.944058	0.568243	0.956264	0.970574	0.940598	0.740207	0.857999	0.490387	2.40405	1.93524	0.473335	0.681189	0.73006	0.764606	1.8246	0.877013	0.384437	0.625905	0.86994	1.97586	0.268281	1.30457	0.978653	1.93868	1.48887	3.67443	2.97093	1.42813	4.37748	0.799757	0.906689	0.668944	3.30744	1.02135	1.21617	4.0064	2.25008	4.31525	0.737004
N-acetylglycine	Amino acid	Glycine, serine and threonine metabolism	27710	GC/MS	N-acetylglycine	1396.4	143.9	543-24-8;		HMDB00532	1.35941	0.176514	0.673643	0.176514	0.176514	0.176514	0.19652	0.176514	0.824943	0.911246	0.749371	0.176514	0.564853	0.176514	0.757027	0.176514	0.965027	0.363557	0.58401	0.664152	0.176514	2.66885	1.91002	0.620979	1.54666	3.12058	1.70623	0.494773	5.42936	0.8217	0.844965	0.176514	4.78113	1	1.5295	1.46912	3.80905	2.94344	0.176514
N-acetylornithine	Amino acid	Urea cycle; arginine-, proline-, metabolism	15630	LC/MS Pos	N-acetylornithine	875	175.2	6205-08-9;	C00437	HMDB03357	1.17935	1.76837	1.56396	1.1137	2.22997	1.68632	1.31285	0.829178	0.859849	1.3157	1.43434	1.45477	3.08381	0.982789	1.33208	2.06635	1.97568	2.66619	0.909128	1.07032	0.914084	1.2015	1.20741	1.00823	0.450813	0.928066	0.894427	0.873457	0.635349	0.781232	0.991774	0.739869	0.898096	0.468159	0.282764	1.07246	0.990478	0.851214	0.770346
N-methyl proline	Amino acid	Urea cycle; arginine-, proline-, metabolism	37431	LC/MS Pos	N-methyl proline	833	130.1	475-11-6;			2.49557	0.867422	1	2.16439	20.5191	26.6041	1	1.02333	0.475167	0.772016	0.903484	0.808179	0.475167	0.627692	0.475167	1.99244	0.63885	1.08245	10.1391	0.531297	0.8504	1.29466	0.615811	0.580417	0.475167	1.77419	0.982408	1.02488	1.14618	0.520458	0.475167	1.51706	0.555279	0.856938	0.630187	3.20522	2.03372	0.52439	0.763425
nicotinamide	Cofactors and vitamins	Nicotinate and nicotinamide metabolism	31480	GC/MS	nicotinamide	1493.7	151	98-92-0;	C00153	HMDB01406	0.492729	1.91796	0.969978	0.189082	0.189082	1.66449	1.36892	1.25443	0.71694	1.00703	1.44991	0.87033	1.28771	1.12605	0.256237	0.681766	1.13366	0.189082	1.1281	3.23291	1.60726	0.189082	1.39118	0.704078	1.16282	0.928678	1.82639	0.753692	0.189082	0.848023	0.189082	0.189082	1.35952	0.962055	1.40628	0.943867	0.785388	1.08299	0.189082
nonadecanoate (19:0)	Lipid	Long chain fatty acid	1356	LC/MS Neg	nonadecanoate (19:0)	6073	297.3	646-30-0;	C16535	HMDB00772	1.34989	0.836734	0.867753	1.08765	1.11824	0.764918	0.639126	1.01216	0.664941	0.932635	1.44538	0.827868	1.3521	1.24838	1.09711	0.768104	0.784826	0.881112	1.50579	0.967283	0.696851	1.01442	1.3502	0.752779	0.834805	1.40687	0.954589	1.23711	0.98558	1.18332	1.1147	0.954894	1.11797	0.987843	1.57269	1.78902	1.2994	0.900196	0.875358
octadecanedioate	Lipid	Fatty acid, dicarboxylate	36754	LC/MS Neg	octadecanedioate (C18)	5033	313.3	871-70-5;		HMDB00782	0.843815	0.477208	0.890995	0.916227	1.22874	0.721239	0.571978	0.516858	0.556369	0.65275	0.930078	0.411491	0.667865	1.46657	1.40504	0.657559	0.501981	0.320397	0.554818	1.11004	1.53986	0.69689	1.08377	1.53631	0.891457	2.91379	2.44939	1.22699	1.02746	0.719906	1.07171	0.616135	2.87721	2.09733	1	5.7101	3.94093	1.92984	0.525276
octanoylcarnitine	Lipid	Carnitine metabolism	33936	LC/MS Pos	octanoylcarnitine (C8)	4100	288.3	3671-77-0;	C02838	HMDB00791	1	0.173024	0.376904	0.236342	0.34118	0.173024	0.173024	0.173024	1.70229	0.398198	0.173024	0.173024	0.340814	0.295818	1.23716	0.173024	0.173024	0.173024	0.519898	1.03998	0.173024	1.17971	1.00898	1.57725	1.22218	1.51693	1.0933	0.408136	0.831413	0.916994	0.441269	0.173024	1.71174	0.445134	1.43516	1.68351	0.991022	1.90751	0.343139
oleate (18:1n9)	Lipid	Long chain fatty acid	1359	GC/MS	oleate (18:1n9)	1984.4	339.2	112-80-1;	C00712	HMDB00207	1.52329	0.282272	0.818107	0.60238	0.958683	0.597335	0.386707	0.304783	1.44588	1.71275	0.169871	0.293925	0.553339	0.70323	2.02487	0.326227	0.263693	0.273987	0.706429	2.10073	0.235346	1.04132	1.07917	1.40711	1.42823	3.48889	2.58069	1.25823	2.00167	0.828336	0.399648	0.350644	1.87315	0.920831	1.46694	3.38211	3.15589	2.32864	0.556127
ornithine	Amino acid	Urea cycle; arginine-, proline-, metabolism	35832	GC/MS	ornithine	1940.3	174.1	3184-13-2;	C00077	HMDB03374	1.56471	2.2584	1.01073	0.699676	1.07143	0.850365	3.71624	0.376258	0.766399	1.24558	0.596612	0.661356	1.57572	1.01712	0.817599	3.67723	0.989271	0.867372	0.494863	0.930467	1.40349	0.817276	0.761941	1.2451	0.376258	1.08993	2.42101	0.500486	0.872534	0.750765	0.637557	0.968541	1.06144	1.06504	0.828431	1	1.90504	0.698012	1.09403
p-cresol sulfate	Amino acid	Phenylalanine & tyrosine metabolism	36103	LC/MS Neg	p-cresol sulfate	2896	187.1	3233-57-7;	C01468		0.139117	0.851738	0.754419	2.88366	1.20797	0.547374	1.26083	1.20181	0.721268	0.146977	1.42688	0.733071	1.7837	1.59307	0.476199	0.831376	2.2322	0.554841	0.139117	1.93079	1.12022	0.292683	1.78379	1.41545	0.78087	0.320898	0.4405	2.18654	1.03887	1.52939	1.70813	0.718007	1.10943	1.33369	1.75478	0.491804	1.00355	0.922269	2.91268
palmitate (16:0)	Lipid	Long chain fatty acid	1336	LC/MS Neg	palmitate (16:0)	5619	255.3	57-10-3;	C00249	HMDB00220	1.37214	0.668696	0.949447	1.05246	1.16873	0.785568	0.628186	0.766975	1.01469	1.0309	0.786065	0.673618	0.855289	1.00229	1.35477	0.645811	0.572501	0.6962	1.19712	0.997711	0.670405	0.91112	0.995814	0.985315	0.909387	2.09438	1.05085	1.3601	1.5937	0.996711	0.726929	0.83866	1.67187	1.08147	1.69607	2.14179	1.41288	1.28236	0.753221
palmitoleate (16:1n7)	Lipid	Long chain fatty acid	33447	LC/MS Neg	palmitoleate (16:1n7)	5477	253.3	373-49-9;	C08362	HMDB03229	1.12078	0.332752	0.790771	0.840512	1.00073	0.42081	0.288543	0.274137	1.95246	1.86963	0.23802	0.306595	0.465978	0.557803	1.93298	0.39361	0.192784	0.230612	0.974661	1.93536	0.210371	1.43807	0.866524	1.31234	1.47021	3.52489	2.90807	1.79264	3.30082	0.900279	0.703262	0.407785	2.93351	1.09972	1.7721	4.34403	2.25983	2.62224	0.512539
palmitoyl sphingomyelin	Lipid	Sphingolipid	37506	GC/MS	palmitoyl sphingomyelin	2524	311.3				0.924618	0.872704	1.00943	1.01152	1.14319	1.43476	1.43688	0.652777	0.990573	1.35171	1.03088	0.81105	0.826904	1.04465	0.903344	0.988483	1.09912	1.10841	1.18802	1.34293	0.867333	0.868062	1.30236	1.08034	0.928543	1.24237	0.953985	1.06762	1.13693	1.08732	0.608401	1.21148	0.8705	1.28883	1.04559	0.923433	0.882981	1.4829	1.03164
pantothenate	Cofactors and vitamins	Pantothenate and CoA metabolism	1508	LC/MS Pos	pantothenate (Vitamin B5)	2218	220.1	137-08-6;	C00864	HMDB00210	1.08225	1.71161	1.09153	1.36273	0.589792	1.33959	0.942557	1.01659	0.477138	0.75242	1.67744	0.910369	1.29413	1.13262	0.665073	0.972646	1.98638	1.34924	0.864949	1.01035	2.37407	0.776597	1.24392	1.49474	0.735634	0.437223	0.56387	1.34116	0.710616	0.821197	0.792878	1.01838	1.03736	1.83936	0.748152	0.548389	0.383631	1.40084	0.989652
pelargonate (9:0)	Lipid	Medium chain fatty acid	12035	LC/MS Neg	pelargonate (9:0)	4847	157.2	112-05-0;	C01601	HMDB00847	0.944332	0.654757	0.95062	1.3249	1.41621	1.45135	2.63702	0.336783	1.41676	1.2769	0.804338	1.49009	0.935491	0.947974	0.960037	1.83955	1.17015	1.49793	1.34738	2.01429	0.73109	0.86563	1.0257	0.854786	0.7085	1.10392	0.883423	0.745919	1.01674	0.820574	0.983264	1.01389	0.790915	0.879334	1.03799	1.19786	1.32279	1.24914	0.986114
phenol sulfate	Amino acid	Phenylalanine & tyrosine metabolism	32553	LC/MS Neg	phenol sulfate	2199	173.1	937-34-8;	C02180		1.06059	0.899945	1.2942	1.13127	1.13256	1.88572	1.22938	0.817716	0.863562	1.07609	1.16977	0.994281	0.998812	0.705656	0.881977	0.810189	1.47178	1.32449	0.174361	0.971429	0.586064	1.03003	1.20293	2.6491	0.772649	0.61318	0.487608	1.10142	1.27302	0.998892	1.34174	1.95027	0.609722	0.5677	1.00119	0.883551	1.00111	0.56192	1.01708
phenylacetate	Amino acid	Phenylalanine & tyrosine metabolism	15958	LC/MS Neg	phenylacetate	2127	135.1	103-82-2;	C07086	HMDB00209	0.585025	0.585025	0.585025	1.89188	8.34395	1.42679	1	0.585025	0.585025	0.585025	0.585025	0.589307	0.798149	0.585025	0.585025	1.03138	1.01544	0.585025	0.585025	1.1125	0.585025	0.585025	0.596411	0.585025	0.585025	0.868434	0.585025	0.585025	0.585025	0.585025	0.984556	0.585025	0.585025	0.861452	0.585025	0.585025	0.585025	0.585025	0.585025
phenylacetylglutamine	Amino acid	Phenylalanine & tyrosine metabolism	35126	LC/MS Pos	phenylacetylglutamine	2868	265.2	28047-15-6;	C05597	HMDB06344	0.346473	0.657063	1.02325	1.87962	1.02012	0.541044	1.51645	0.74119	0.565492	0.205221	0.891728	0.914234	1.22251	1.58809	0.615664	1.32563	1.68725	0.338636	0.201057	0.934068	1.25948	0.472027	1.10607	0.975592	0.835449	0.685071	0.845223	1.85934	1.26917	1.87262	1.51639	1.33242	1	1.35707	1.56657	1.34123	0.734189	1.19328	0.946662
phenylalanine	Amino acid	Phenylalanine & tyrosine metabolism	64	LC/MS Pos	phenylalanine	2056	166.1	63-91-2;	C00079	HMDB00159	0.764747	1.1588	1.03876	1.13133	0.992183	1.20993	1.24382	0.80983	0.915803	1.0053	0.919024	0.817063	1.2611	0.857947	1.00782	1.05739	1.05687	0.78186	0.739206	0.861269	1.19741	0.847543	0.994703	1.55244	0.816426	0.787374	0.978717	1.04562	1.2053	0.811826	0.726474	1.28926	1.19522	0.818023	0.911959	1.10715	1.06444	0.84305	0.827956
phenylalanylphenylalanine	Peptide	Dipeptide	38150	LC/MS Neg	phenylalanylphenylalanine	4279	311.3	2577-40-4;			1	0.491913	0.69626	0.491913	1.0236	1.00791	0.824375	0.491913	0.491913	1	1.25661	1.35813	0.850026	1.2035	0.787275	0.88168	0.491913	0.878072	0.580747	0.979484	0.55875	0.607757	0.491913	1.1822	0.832166	1.17741	2.6978	0.491913	10.713	0.491913	1.40359	1.35308	0.491913	0.939601	0.771044	0.978497	0.491913	0.855043	1.21183
phenyllactate (PLA)	Amino acid	Phenylalanine & tyrosine metabolism	22130	LC/MS Neg	phenyllactate (PLA)	2237	165.1	828-01-3;	C05607	HMDB00779	0.472631	0.472631	0.472631	1.3186	0.81659	1.66293	1.07043	0.472631	1	0.657767	0.472631	0.789012	1.64426	0.472631	0.472631	1.21844	1.12088	1	0.929089	0.472631	0.472631	0.472631	0.472631	0.472631	0.472631	0.472631	0.472631	0.472631	0.472631	0.472631	0.625997	0.472631	0.472631	0.472631	0.472631	0.472631	0.472631	0.472631	0.472631
phosphate	Energy	Oxidative phosphorylation	11438	GC/MS	phosphate	1307.7	298.9	7664-38-2 ;	C00009	HMDB01429	0.728669	0.822289	0.611439	0.510038	1.13521	0.996377	0.889771	1.35034	0.690585	1.35246	0.924569	0.312328	1.00362	0.839497	1.04925	0.699767	0.447603	0.446791	0.790085	1.176	1.59488	0.826441	0.885314	0.882559	1.01483	1.88718	1.39747	1.15021	1.42208	0.985169	0.787798	1.16606	1.62908	1.03689	1.30025	1.23007	0.971104	1.34874	0.772025
pipecolate	Amino acid	Lysine metabolism	1444	LC/MS Pos	pipecolate	1120	130.1	4043-87-2;	C00408	HMDB00070	0.491586	1.20125	0.910735	1.24493	1.23024	1.18411	0.918898	1.49518	0.509279	0.481247	0.85686	1.22553	1.00138	0.992442	0.525008	1.73421	1.20937	0.981506	3.23362	1.00756	1.04198	4.15086	4.5113	2.12251	0.829194	0.620156	0.521147	1.29671	0.688081	0.531382	3.19349	2.30411	0.780071	1.27375	1.01659	2.09008	0.764446	0.998619	1.27798
pro-hydroxy-pro	Peptide	Dipeptide	35127	LC/MS Pos	prolylhydroxyproline	960	229.2	18684-24-7;		HMDB06695	0.339764	0.705207	0.62167	0.812101	1.81698	2.21249	1.45076	0.251392	1.32439	1	0.383726	1.98031	1	1.58135	0.664836	1.53317	3.32735	1.62223	2.08212	1.49176	1.26015	0.452415	0.710873	0.407894	0.331019	0.734654	0.478508	0.765481	1.44017	0.251392	1.18429	0.988303	0.608991	2.42869	1.30684	1.00422	1.41454	1.81559	2.14888
proline	Amino acid	Urea cycle; arginine-, proline-, metabolism	1898	LC/MS Pos	proline	796	116.1	147-85-3;	C00148	HMDB00162	1.14518	2.02207	1.24269	1.40888	1.42833	1.65808	1.20668	1.1366	0.497441	0.896017	1.25466	1.07914	1.04916	1.01486	0.585347	1.19413	1.72032	1.77582	1.23311	1.23933	1.47618	0.940437	0.8751	1.28787	0.413362	0.616607	0.571066	0.985143	0.954444	0.655819	0.814186	1.4799	0.850672	1.03629	0.914862	0.634569	0.890273	0.703709	1.54841
propionylcarnitine	Lipid	Fatty acid metabolism (also BCAA metabolism)	32452	LC/MS Pos	propionylcarnitine (C3)	1589	218.2	17298-37-2 ;	C03017	HMDB00824	0.116847	0.116847	0.116847	0.247751	1.43548	1.65131	1.74622	0.116847	3.12528	0.361245	0.116847	1.52246	1.13112	0.116847	0.116847	1.797	1.20244	1.93284	0.477292	2.22029	0.116847	0.116847	1.17129	0.116847	0.116847	1.19237	0.116847	0.262079	0.275142	0.39057	1.4175	0.116847	0.118979	0.828707	0.287068	0.183349	0.45039	0.811745	1.82245
prostaglandin E2	Lipid	Eicosanoid	7746	LC/MS Neg	prostaglandin E2	4562	351.3	363-24-6;	C00584	HMDB01220	1	1	1	1	1	1	1	1	1	1	1	1	1	1	1	1	1	1	1	1	1	1	1	1	1	1	1	1	1	1	1	1	1	1	1	1	1	1	1
pseudouridine	Nucleotide	Pyrimidine metabolism, uracil containing	33442	LC/MS Neg	pseudouridine	1104	243.1	1445-07-4;	C02067	HMDB00767	1.11155	0.848742	1.30897	1.07205	0.868737	0.98929	0.939414	0.580575	0.903605	1.08802	1.05326	0.794015	1.25072	0.922687	1.02775	1.11108	1.2165	0.947855	1.01071	0.882429	0.740893	1.11355	0.927344	0.875577	1.02457	0.858412	0.846903	0.996847	1.16119	0.888017	0.794573	1.00788	1.35655	1.06503	1.16428	1.17405	1.03395	1.14452	0.782949
pyridoxate	Cofactors and vitamins	Vitamin B6 metabolism	31555	LC/MS Neg	androsterone sulfate	2210	182.1	82-82-6 ;	C00847	HMDB00017	1.53598	1.18027	1.11658	1.65671	1.5032	1.55276	2.20695	0.884028	0.742232	1.21057	1.57305	1.39999	1.66115	0.948367	0.75234	2.00819	1.62008	1.79175	1.64864	2.28175	1.06076	1.02953	0.922963	1.62688	0.59875	0.687284	0.715806	1.0867	0.6872	0.751267	0.884331	1.21787	0.67942	0.729203	0.970473	0.92711	0.889387	0.93686	0.970869
pyroglutamine*	Amino acid	Glutamate metabolism	32672	LC/MS Pos	pyroglutamine**	764	129.2				0.964416	0.988677	1.43546	0.647428	1.06368	0.657132	1.11665	0.644612	0.929175	1.12434	1.30346	1.38461	1.01622	1.36638	0.672936	1.05414	2.27622	1.34793	2.16014	0.552276	0.98378	0.876855	0.676315	1.39302	1.07089	1.03483	0.628592	0.68653	2.28139	1.51969	0.924842	2.42516	1.51124	1.07256	1.16006	0.884189	0.556789	1.4164	0.658109
pyruvate	Carbohydrate	Glycolysis, gluconeogenesis, pyruvate metabolism	599	GC/MS	pyruvate	1130.6	217	127-17-3;	C00022	HMDB00243	0.396298	1.61442	1.19969	0.553783	0.487565	2.18101	2.12359	1.06503	1.04756	1.22602	1.31304	0.321688	0.882603	2.14821	1.25106	0.991246	1.12743	0.958977	0.641402	0.853928	2.28507	0.904417	1.00875	2.12889	0.276518	2.08685	2.28492	2.00215	0.952442	1.26377	0.673284	1.66144	1.83677	2.92926	0.422042	0.657396	0.537955	0.678861	0.728076
ribitol	Carbohydrate	Nucleotide sugars, pentose metabolism	15772	GC/MS	ribitol	1692.4	217	488-81-3;	C00474	HMDB00508	0.30766	1.01452	0.30766	0.30766	0.30766	0.671934	0.30766	0.30766	0.30766	0.999306	1.16468	1	0.712079	0.30766	0.30766	0.30766	1.85372	0.30766	0.30766	0.30766	0.30766	1.23423	0.30766	1.25639	0.30766	0.30766	0.30766	1.48433	0.30766	0.30766	0.30766	0.30766	0.30766	0.30766	0.518419	0.30766	0.30766	0.30766	0.30766
ribose	Carbohydrate	Nucleotide sugars, pentose metabolism	12083	GC/MS	ribose	1652	204	50-69-1;	C00121	HMDB00283	1.04079	0.293623	0.938924	0.881482	0.293623	0.715026	0.457849	0.817813	0.293623	1	1.70626	0.293623	0.293623	0.293623	0.293623	0.293623	0.293623	0.419223	0.293623	0.293623	0.984787	1.01521	0.293623	3.11667	0.293623	0.439762	2.60547	0.293623	0.44696	1.28893	0.583868	2.06486	2.82624	0.953246	1.02789	1.55648	0.293623	0.293623	0.293623
sebacate (decanedioate)	Lipid	Fatty acid, dicarboxylate	32398	LC/MS Pos	sebacate (decanedioate)	4480	203	111-20-6;	C08277	HMDB00792	0.228785	5.15055	0.228785	6.79422	1.12669	2.41875	0.228785	5.58524	1.13682	3.21131	2.07474	4.64216	1.43874	0.228785	0.486154	7.88187	3.83488	5.68612	1	0.787631	0.554417	0.228785	0.785279	0.228785	0.803963	0.336682	0.53522	0.644567	0.228785	0.228785	0.291398	0.691408	0.228785	0.701947	0.228785	0.575828	0.888422	0.543955	0.228785
serine	Amino acid	Glycine, serine and threonine metabolism	32315	GC/MS	hydroxyproline	1656.3	320.2	56-45-1;	C00065	HMDB03406	0.789301	0.703864	0.58438	1.46996	1.01068	1.14986	1.42281	0.620931	0.785952	0.981821	0.885576	0.718171	1.09391	0.992056	1.08578	1.36431	0.54568	0.995752	1.08607	1.25988	0.736415	1.1316	1.01082	1.15625	0.796713	0.917054	1.01834	0.96975	1.16359	0.932495	0.98932	1.33066	1.18211	0.927128	1.34578	1.00425	1.56578	0.967356	1.41928
serotonin (5HT)	Amino acid	Tryptophan metabolism	2342	LC/MS Pos	serotonin (5HT)	1660	177.1	153-98-0;	C00780	HMDB00259	1	1	1	1	1	1	1	1	1	1	1	1	1	1	1	1	1	1	1	1	1	1	1	1	1	1	1	1	1	1	1	1	1	1	1	1	1	1	1
sphingosine	Lipid	Sphingolipid	17747	LC/MS Pos	sphingosine	5197	300.2	123-78-4;	C00319	HMDB00252	0.557983	0.479304	0.479304	0.479304	0.479304	0.479304	0.479304	0.479304	1	1.43188	0.479304	0.71252	0.479304	0.479304	0.479304	0.479304	0.849385	0.479304	0.479304	0.479304	1.01175	0.909092	0.479304	1.3646	0.479304	0.479304	1.19667	0.490034	0.479304	0.479304	0.568762	0.479304	1.74182	0.479304	0.479304	0.840989	0.479304	1.53602	0.479304
stachydrine	Xenobiotics	Food component/Plant	34384	LC/MS Pos	stachydrine	860	144.1	4136-37-2;	C10172	HMDB04827	1.19034	0.674074	0.803258	1.02212	3.78544	3.18396	0.985722	0.932097	0.324849	0.950165	0.971967	1.27441	1.44007	1.2453	0.699472	1.84524	1.57079	1.2721	2.21773	1.1845	0.670968	0.417495	0.390018	0.631139	0.402455	1.66802	0.59164	1.67788	1.86302	0.622037	0.683332	2.74482	1.02803	1.07338	0.838282	1.73436	1.506	1.70843	1.01428
stearamide	Lipid	Fatty acid, amide	37487	GC/MS	stearamide	2071	131	124-26-5;	C13846		0.400934	0.400934	0.862159	0.400934	0.400934	1.81368	0.400934	0.400934	0.400934	0.400934	0.400934	0.815196	0.400934	0.400934	0.688154	0.400934	0.400934	1	0.400934	0.400934	0.611548	0.400934	0.400934	0.400934	0.400934	0.978816	0.400934	0.400934	1.32764	0.858077	0.400934	1.38272	1.05327	0.400934	1.20168	0.87412	1.4077	0.400934	0.400934
stearate (18:0)	Lipid	Long chain fatty acid	1358	LC/MS Neg	stearate (18:0)	5886	283.4	57-11-4;	C01530	HMDB00827	1.40221	0.754953	0.971458	1.03372	1.28844	0.900126	0.718481	0.906573	0.775359	0.961608	1.02854	0.868074	1.13306	1.13348	1.29394	0.84188	0.71615	0.923536	1.29104	1.01053	0.705356	0.901267	1.25304	0.891652	0.892018	1.57893	0.855706	1.11767	1.22009	1.10837	0.925852	0.989469	1.37478	0.968882	1.72743	1.95309	1.30835	1.15177	0.877932
stearidonate (18:4n3)	Lipid	Long chain fatty acid	33969	LC/MS Neg	stearidonate (18:4n3)	5381	275.3	111174-40-4 ;	C16300	HMDB06547	0.315551	1.04053	1.09466	1.19171	1.00829	0.680191	0.936175	0.315551	1.59312	1.32014	0.488004	0.315551	1.42554	1.08882	1.15521	0.797423	1	0.714922	0.939902	2.21716	0.429397	0.996989	0.959474	1.48438	0.832175	1.82103	2.34038	1.35634	2.28115	0.634949	0.717104	0.907866	2.40416	1.50325	0.435363	2.8737	2.1043	2.11306	0.315551
stearoyl sphingomyelin	Lipid	Sphingolipid	19503	GC/MS	sphingomyelin	2645	311.3	85187-10-6;85187-10-6 ;	C00550	HMDB01348	0.808931	0.451998	1.27375	0.936274	0.895076	1.37814	1.00393	0.78703	0.656989	1.02804	1.09252	0.759837	0.963663	1.22917	1.05952	1.11615	1.35672	0.745666	1.10488	1.60199	0.963587	1.4318	1.81423	1.03634	0.510234	0.827952	1.0636	1.2854	1.277	1.10195	0.680225	1.34673	0.848253	1.1929	1.461	1.3896	0.752606	1.42298	0.822003
succinate	Energy	Krebs cycle	1437	GC/MS	succinate	1348	247	110-15-6;	C00042	HMDB00254	0.290247	0.881161	0.290247	1.07797	0.290247	0.984081	1.03321	0.290247	0.290247	1.06285	0.290247	0.836232	1.0647	1.1403	0.290247	0.797207	0.956803	0.677017	0.290247	1.16178	1.27697	1.43175	0.426315	0.503695	0.290247	1.12223	0.866915	0.674229	1.23154	1.11769	0.878694	0.822878	1.01592	1.17762	0.290247	1.6246	0.646806	1.64882	0.685152
taurocholate	Lipid	Bile acid metabolism	18497	LC/MS Neg	taurocholate	5122	514.3	145-42-6;	C05122	HMDB00036	1.18871	0.728943	0.329272	0.123719	1.60701	2.03287	0.919158	2.04304	0.233754	0.123719	3.14814	1.55516	1.93453	3.34511	0.748364	1.08084	0.347168	0.469723	0.419976	1.58108	0.811293	0.123719	0.123719	1.44491	0.123719	2.12987	1.91717	0.596638	0.123719	0.123719	0.764124	0.518248	0.123719	0.123719	0.517401	0.123719	1.46582	0.123719	0.123719
taurocholenate sulfate*	Lipid	Bile acid metabolism	32807	LC/MS Neg	taurocholenate sulfate**	4762	279.8				0.809211	0.833413	0.920932	0.826523	0.442006	0.595198	0.699086	0.442006	0.829367	1.03738	1.56719	0.442006	0.442006	0.442006	0.949368	0.724088	0.538676	0.442006	0.442006	1.38912	0.827522	0.551792	0.442006	0.442006	0.875559	3.39544	0.879473	0.962622	0.442006	1.41404	1.29002	0.915879	1.62909	1.15829	1.28353	1.04797	1.44309	1.05063	1.26986
taurodeoxycholate	Lipid	Bile acid metabolism	12261	LC/MS Neg	taurodeoxycholate	5243	498.3	207737-97-1;	C05463	HMDB00896	2.64325	3.25355	1.00978	1.0687	2.35024	2.00224	0.996464	3.88695	0.342343	0.094978	2.15467	4.52541	1.37682	3.5195	0.56126	3.06802	0.640858	0.757084	0.063447	1.78605	2.35932	0.063447	0.124134	2.58833	0.089395	3.46606	3.58675	1.21556	0.063447	0.31761	0.990216	3.14718	0.103221	0.280036	0.428983	0.543017	2.92683	0.32925	0.821062
taurolithocholate	Lipid	Bile acid metabolism	31889	LC/MS Neg	7-ketodeoxycholate	5328	482.4	516-90-5 ;	C02592	HMDB00722	1	1.0603	1.19172	0.609449	1.02282	1.56353	0.795132	1.33558	0.677198	0.266415	1.79212	1.52585	2.03071	1.65941	0.293721	0.693443	0.686283	0.266415	0.266415	1.02903	1.93275	0.266415	0.489739	1.62857	0.325496	1.94856	1.61989	1.2541	0.266415	0.371066	0.920977	1.35747	0.481887	0.266415	0.281982	0.753739	1.60383	0.330799	1.23964
taurolithocholate 3-sulfate	Lipid	Bile acid metabolism	36850	LC/MS Neg	taurolithocholate 3-sulfate	5002	280.8	64936-83-0;	C03642	HMDB02580	0.539709	1.43794	0.399334	0.617363	1.52343	0.296636	1.83438	0.698804	2.08077	0.642528	1.41468	0.296636	0.690264	1.06743	0.363743	0.296636	0.409236	0.49014	0.296636	1.02659	1	0.296636	0.296636	1.28005	0.296636	1.70084	1.58152	1	0.296636	0.296636	1.03285	0.967137	0.296636	0.780916	0.296636	1.50995	3.94613	0.296636	1.69373
tetradecanedioate	Lipid	Fatty acid, dicarboxylate	35669	LC/MS Neg	tetradecanedioate (C14)	3970	257.2	821-38-5;		HMDB00872	0.862745	0.528508	0.528508	0.86646	1	0.625922	0.667621	0.528508	1.23944	1.96407	0.528508	0.689438	0.528508	0.828241	1.68012	0.528508	0.528508	0.68767	0.755571	3.19783	0.528508	0.528508	0.658899	0.583242	1.53533	5.56239	4.21894	1.13484	2.22727	1.04711	0.528508	0.778859	2.36988	0.95289	1.30521	8.60822	8.52399	2.82089	0.72575
threitol	Carbohydrate	Nucleotide sugars, pentose metabolism	35854	GC/MS	threitol	1513	217.1	2418-52-2;	C16884	HMDB04136	0.721443	0.504732	1.12085	1.17477	0.490346	0.490346	0.490346	0.490346	0.490346	1.01293	0.490346	0.490346	1.05769	0.987068	0.490346	0.490346	0.490346	0.490346	0.490346	0.490346	1.20465	1.23581	0.490346	0.813931	0.490346	0.898093	0.490346	0.490346	0.890387	0.582607	0.490346	0.490346	0.714884	0.490346	0.490346	0.490346	0.490346	0.490346	0.490346
threonate	Cofactors and vitamins	Ascorbate and aldarate metabolism	27738	GC/MS	threonate	1560.7	292.1	70753-61-6;	C01620	HMDB00943	1.82113	1.84147	1.72926	2.30316	2.3984	0.829643	0.568107	0.912643	0.262637	1.13844	2.66075	2.06894	1.00112	2.49183	1.08794	0.586549	2.8404	2.46748	1.22177	1.49896	1.02362	1	0.518969	0.709824	0.67404	0.599095	0.199794	1.08568	0.731132	0.672066	0.710684	0.958376	0.530796	1.51454	0.871835	2.28483	0.61404	1.14118	0.57436
threonine	Amino acid	Glycine, serine and threonine metabolism	32292	GC/MS	threonine	1687.4	407.1	72-19-5;	C00188	HMDB00167	0.554112	0.685191	0.632351	0.862378	0.876055	1.23901	2.40205	0.608446	1.14664	0.982051	1.22949	0.782051	1.52934	0.880297	0.951673	1.6609	0.573981	0.871248	1.12186	1.08676	0.73187	1.04833	1.07348	2.00933	0.492512	0.932075	1.05297	0.660756	0.808174	1.03425	1.58966	1.53077	1.31018	0.735951	1.40384	1.01795	1.40213	0.867705	1.31824
threonylphenylalanine	Peptide	Dipeptide	31530	LC/MS Pos	threonylphenylalanine	2500	267.2				0.235451	0.235451	0.235451	0.235451	0.235451	0.235451	0.235451	0.235451	0.235451	0.235451	0.235451	0.235451	0.235451	0.235451	0.235451	0.235451	0.235451	0.235451	0.235451	0.235451	0.235451	0.235451	0.235451	0.235451	0.235451	0.235451	0.235451	0.235451	1.76455	0.235451	0.235451	0.235451	0.235451	0.235451	0.235451	0.235451	0.235451	0.235451	0.235451
trans-4-hydroxyproline	Amino acid	Urea cycle; arginine-, proline-, metabolism	32319	GC/MS	glutamate	1733.1	274.1	51-35-4;	C01157	HMDB00725	0.712441	1.00867	0.702697	0.845632	1.29086	1.53019	1.41182	0.878362	0.699397	0.991334	1.15653	1.49272	1.05233	1.79653	0.715876	1.45235	1.63633	1.20514	1.54282	2.00073	1.46111	0.68854	0.895485	0.720281	0.332268	1.03354	0.647286	1.1273	1.05004	0.589344	0.842719	1.48047	1.0198	1.64874	0.980202	1.01018	0.868676	1.10497	1.8843
tryptophan	Amino acid	Tryptophan metabolism	54	LC/MS Pos	tryptophan	2445	205.1	73-22-3;	C00078	HMDB00929	0.708473	0.955251	0.760304	0.475944	1.19544	1.50449	1.6136	0.703521	0.760195	0.706543	0.842936	0.919418	1.56728	1.04843	0.442408	1.43157	0.957697	1.31911	0.906733	1.07753	1.08969	1.26254	1.02944	1.11577	0.811244	0.957494	0.90127	0.970555	1.32688	0.932747	0.830139	1.48136	1.26424	0.860796	1.0423	1.12392	1.19951	1.24241	1.18062
tryptophan betaine	Amino acid	Tryptophan metabolism	37097	LC/MS Pos	tryptophan betaine	2464	247.1	20671-76-5;	C09213		1.41674	0.876271	0.899574	0.874877	1.01205	1.71125	1.50758	0.743154	0.087416	0.9507	1.26575	0.263452	0.084923	0.084923	0.084923	2.16515	0.084923	1.75566	1.64754	0.084923	0.716221	0.987955	0.573057	0.245309	0.713756	2.28468	1.07198	1.06229	0.477221	0.452737	0.477876	0.804438	0.233416	0.108728	0.210724	2.15249	3.0912	1.04361	0.328428
tyrosine	Amino acid	Phenylalanine & tyrosine metabolism	1299	LC/MS Pos	tyrosine	1516	182.1	60-18-4;	C00082	HMDB00158	0.637161	0.968953	0.751854	0.742865	1.28039	1.69924	1.75853	0.401483	1.50471	0.794392	0.748229	1.11143	1.97529	0.799544	0.609812	2.20038	1.72593	1.44109	1.25237	1.49839	0.654378	0.720859	1.37177	1.00876	0.457352	0.991236	0.529624	1.07586	1.23218	0.859861	1.17796	1.03105	0.872792	0.840899	0.590193	1.14267	1.09596	1.17272	2.08131
undecanoate (11:0)	Lipid	Medium chain fatty acid	12067	LC/MS Neg	undecanoate (11:0)	5207	185.2	334-48-5;		HMDB00947	0.7414	1.02231	0.717577	1.17585	0.740981	1.47259	1.20686	0.58136	1.07053	1.0619	0.530445	1.3752	1.2133	0.769591	0.782579	1.41824	1.01411	1.10456	0.765777	1.34739	0.773736	1.11158	1.16756	1.41616	0.841361	0.941172	0.674918	0.673164	1.70387	0.824917	0.706859	1.0212	1.53241	0.943857	0.941646	1.0844	0.846381	1.62069	0.752692
uracil	Nucleotide	Pyrimidine metabolism, uracil containing	605	GC/MS	uracil	1370.4	241	66-22-8;	C00106	HMDB00300	0.495105	0.618769	0.92449	0.495105	0.495105	0.708712	1.08432	0.958202	0.495105	1.18799	0.90484	0.495105	1.14805	0.639703	1.01295	0.689299	0.495105	0.593398	0.992825	1.29615	1.67324	0.973676	1.0418	0.495105	1.32211	1	2.03243	0.939974	1.64331	0.780713	0.793563	0.885674	3.03427	0.945288	0.495105	1.11087	0.519429	0.792508	1.31801
urate	Nucleotide	Purine metabolism, urate metabolism	1604	GC/MS	urate	1928	441.2	69-93-2;120K5305;	C00366	HMDB00289	0.473867	0.946476	0.793047	1.07775	0.473867	0.649933	1.526	0.7813	1.43903	1.43052	0.984439	0.473867	1.01556	0.740984	0.473867	1.765	0.507894	0.473867	0.63729	0.473867	0.473867	1.14213	1.33933	1.03678	0.473867	2.08762	0.589833	0.638643	1.71733	1.06918	0.473867	3.68958	0.683656	0.473867	0.473867	1	0.78613	0.971113	0.473867
urea	Amino acid	Urea cycle; arginine-, proline-, metabolism	1670	GC/MS	urea	1223.9	171	57-13-6;	C00086	HMDB00294	0.966914	0.785228	1.01075	0.756943	0.989254	0.965883	0.927378	0.617178	0.971555	0.994573	1.55606	0.664573	1.36217	1.00903	0.860987	1.18851	0.893518	0.701585	0.859831	0.918982	0.616226	0.77519	1.14316	1.45782	2.29106	1.60517	1.00543	0.982303	1.10374	1.15638	0.836998	0.993343	1.4263	0.806794	1.54286	1.63968	1.57911	1.03041	0.862606
uridine	Nucleotide	Pyrimidine metabolism, uracil containing	606	LC/MS Neg	uridine	1467	243.1	58-96-8;	C00299	HMDB00296	1.10279	0.986664	1.03666	0.927744	1.11912	0.903468	1.35474	1.0243	0.714065	1.17739	1.0613	0.73118	1.04547	0.810502	0.87889	1.14416	1.02924	0.91552	0.907375	1.01086	0.90662	1.38067	0.989139	0.746962	0.818234	1.28108	1.17231	1.12908	1.22307	1.04161	0.895208	1.0978	1.27599	0.916546	0.969402	1.22943	0.95498	1.31871	0.59572
valine	Amino acid	Valine, leucine and isoleucine metabolism	1649	LC/MS Pos	valine	1040	118.1	72-18-4;	C00183	HMDB00883	0.755037	0.828698	0.893004	0.902578	1.00192	1.25863	1.10431	0.596665	0.895721	1.15636	0.889776	0.718194	1.52572	1.03643	1.216	0.967678	0.869783	0.845986	0.827603	1.03232	1.03214	0.962438	0.897603	1.08563	0.841291	1.2413	1.34976	1.07827	1.31634	0.935467	0.872199	1.08088	1.31351	0.861235	1.16241	1.47681	1.19576	1.1714	1.04609
xanthine	Nucleotide	Purine metabolism, (hypo)xanthine/inosine containing	3147	GC/MS	xanthine	1889.9	353	69-89-6;	C00385	HMDB00292	0.296488	1.24363	1.50795	0.76387	0.80285	0.70802	0.893126	1.02503	1.21562	1.69324	0.904758	1.0064	0.879541	0.296488	0.296488	1.86529	0.296488	0.451077	1.49641	0.438207	0.806284	0.772058	0.993603	1.36882	0.883808	1.72687	1.26339	1.11009	1.07372	1.15801	1	2.5571	1.0098	0.957287	0.989842	0.75362	0.605783	0.296488	0.296488
xylitol	Carbohydrate	Nucleotide sugars, pentose metabolism	4966	GC/MS	xylitol	1677.6	307.2	87-99-0;	C00379	HMDB00568	0.622576	0.622576	0.622576	0.622576	0.622576	0.622576	2.04297	0.622576	0.622576	0.622576	0.622576	0.622576	0.622576	0.622576	0.622576	0.622576	1	1.2099	0.622576	0.755024	0.622576	1.87373	0.622576	0.694772	1	0.622576	0.622576	0.750655	0.622576	0.622576	1.06079	0.622576	0.622576	1.64143	0.726497	0.622576	0.622576	0.996378	0.662331
X - 02269_201			32549	LC/MS Neg	X - 02269_201	1551	255.1				1.21766	0.096122	0.303031	1.25346	0.992895	1.19656	1.03387	1.43393	0.607691	0.848495	0.861686	0.785112	0.096122	1.03744	1.17425	0.211567	1.11477	1.23593	1.18453	0.096122	0.306386	1.19947	0.096122	0.336008	1.10124	1.10604	0.752306	1.45317	0.882845	0.966135	0.814054	1.82995	0.538549	1.12315	1.36649	0.191708	1.2638	1.47358	0.123467
X - 03056_200			32709	LC/MS Pos	X - 03056_200	2264	185.2				0.917567	0.774998	1.21979	1.14698	1.24672	1.02617	1.23607	0.605868	1.42107	1.29625	1.02514	1.14984	0.651337	0.955651	0.974858	1.2956	1.08219	1.30548	1.86619	0.90881	0.48663	1.08726	1.2025	0.845116	1.23861	1.30675	0.819631	1.04435	1.76011	1.63046	0.912283	0.754722	0.524203	0.941146	1.35136	1.34372	1.16545	1.71465	0.662864
X - 06132_201			32954	LC/MS Neg	X - 06132_201	3655	321.1				0.600037	0.735439	1.59764	0.567917	1.38992	1	1.23466	0.771129	0.447881	0.850425	0.48222	1.02544	0.636191	0.873583	0.427085	1.37454	1.40156	0.513174	0.427085	2.25173	0.492777	0.427085	1.67184	8.04823	0.453206	0.427085	0.441984	3.25777	2.03972	0.974563	0.699484	0.87841	1.09466	1.41923	5.06381	1.18826	1.53401	1.04441	2.33733
X - 07765_201			32560	LC/MS Neg	X - 07765_201	3705	245.1				1.37032	0.683634	1	1.32712	0.818239	1.07668	0.692472	1.25086	0.510798	0.510798	1.19077	0.510798	1.44474	1.53195	0.510798	0.749136	0.637659	0.510798	0.569529	0.678931	2.03246	0.936607	0.510798	1.4739	0.510798	0.510798	0.510798	0.510798	0.510798	0.510798	1.83496	5.81692	0.917013	2.50774	1.54878	0.510798	0.580447	0.510798	7.50664
X - 09789_201			32753	LC/MS Neg	X - 09789_201	2613	153.1				1.06285	2.22695	1	1.50886	1.27982	2.17114	1.86555	2.10837	0.20724	0.326415	2.48638	2.20086	0.506746	1.0112	0.143406	1.91673	1.38381	2.4682	0.884915	0.558952	1.68612	0.143406	0.391304	2.17203	0.151887	0.143406	0.143406	1.26225	0.143406	0.239657	0.145809	1.66735	0.143406	0.511255	0.190139	0.143406	0.364109	0.143406	0.988805
X - 10427			25597	GC/MS	X - 10427	1911.1	183				1.18911	1.28228	0.940771	1.31269	1.19786	2.04097	1.39889	0.680695	0.544107	1.52917	0.225667	0.867856	0.225667	0.83842	0.226473	1.12588	0.493354	0.998089	0.225667	0.225667	1	1.19267	0.87251	0.661314	0.721601	1.31847	0.907439	1.25799	1.09441	1.40498	0.326732	1.54612	1.21646	1.38519	0.784622	0.225667	1.07537	1.13626	0.940418
X - 10500			27256	GC/MS	X - 10500	1229.9	211				0.990839	1.00008	1.17259	0.932146	0.845657	1.42858	1.18043	0.812684	1.10814	1.50599	0.637123	0.759091	0.879279	0.805825	1.00916	0.956494	1.17514	0.906206	0.945794	1.09959	0.91774	1.4282	1.38856	1.05704	0.995247	1.30636	0.999918	1.55631	1.36834	1.36743	0.674594	0.969497	1.29393	0.966499	0.961541	1.44612	1.31029	1.08508	1.16585
X - 10503			27264	GC/MS	X - 10503	1452.4	244				1.73542	1.17672	1.25444	1.24959	1.18048	1.00798	0.739139	2.07131	0.955713	1.21943	0.671608	0.330627	0.996296	0.592811	1.22011	0.805113	0.529956	0.335415	0.448678	0.927592	2.71696	0.822034	1.21951	2.14065	1	1.21131	0.330627	1.17186	0.575142	0.709933	0.672136	2.95614	1.79026	0.906141	0.902178	0.514446	0.597066	0.975307	0.562078
X - 10505			27272	GC/MS	X - 10505	1862	457.3				1.64846	1.26116	1.04219	0.976909	0.661364	0.72325	0.867985	1.91213	0.472927	0.862728	1.56594	0.231001	1.46057	0.45899	1.83997	1.02309	0.524351	0.649857	0.417018	1.32738	2.01263	0.500009	1.50253	2.60385	1.16948	0.940948	0.580817	1.1482	0.231001	0.231001	0.544155	2.24105	1.77473	0.668931	0.231001	0.709521	0.661952	1.44784	0.86108
X - 10810			30805	GC/MS	X - 10810	1710	232.1				0.763067	1.14033	0.923814	0.435493	1.23378	1.15946	2.15448	1.16242	0.472905	2.03859	2.68904	0.719433	1.33215	0.364702	0.713858	3.308	0.959029	1.03598	0.53637	0.18473	1.22735	0.18473	1.05366	1.74746	0.402243	1.22737	1.18648	0.556304	0.719305	1.84315	1.23297	0.564969	1.49217	0.575431	1.30006	2.61761	0.998523	0.968251	0.679368
X - 10830			31021	GC/MS	X - 10830	1798.6	224				0.871304	1.18423	1.51173	0.67197	0.600853	0.999282	0.213476	0.213476	0.213476	0.213476	0.213476	0.213476	1.56423	0.82519	0.213476	0.556851	0.813741	0.213476	0.213476	1.70714	1.4926	1.05333	0.213476	0.213476	0.952509	0.213476	0.213476	0.213476	0.694013	0.977225	1.00072	1.00886	0.418269	0.654002	0.213476	1.02864	1.07707	0.213476	0.745517
X - 11204			32518	LC/MS Pos	X - 11204	5263	229.2				1.36832	0.998401	0.931172	1.0016	1.0011	1.34606	1.65204	0.671696	1.07617	1.46209	0.809125	1.85214	0.900482	0.807332	0.944154	1.87694	0.998896	1.56969	1.43555	1.47515	0.738802	0.96236	1.05508	0.846852	0.640803	1.12021	1.00844	0.96537	1.12301	0.929506	0.800338	1.0519	1.06417	0.971586	1.23883	0.95369	1.36155	0.992845	1.06248
X - 11315			32632	LC/MS Pos	X - 11315	1210	130.2				0.787731	0.912322	0.706444	0.998667	1.4464	1.28418	0.864142	0.761982	1.1664	0.99181	1.10674	1.12957	1.16214	1.37314	1.02344	1.44577	1.13348	1.01475	1.23374	1.9173	0.868277	0.943784	0.813582	0.712298	0.635591	1.2554	0.627547	1.09529	1.04927	1.00133	0.971475	1.48968	1.28125	1.22007	0.875874	1.13837	0.852472	1.06704	1.63976
X - 11327			32644	LC/MS Pos	X - 11327	5176	269.2				1.11912	1.02192	0.988589	0.978076	1	1.30584	1.90846	0.318242	1.07149	1.29962	0.807018	1.8201	0.599076	0.851208	1.03018	2.2397	1.0863	1.63553	1.38037	1.19347	0.928373	0.961934	1.05103	0.860224	0.678035	0.710834	1.05309	1.3192	1.36053	0.812233	0.980209	0.944038	0.812387	0.929442	0.687278	0.90898	1.3354	0.749493	1.23478
X - 11333			32650	LC/MS Pos	X - 11333	1019	212.1				1	1	1	1	1	1	1	1	1	1	1	1	1	1	1	1	1	1	1	1	1	1	1	1	1	1	1	1	1	1	1	1	1	1	1	1	1	1	1
X - 11342			32659	LC/MS Neg	X - 11342	870	113.1				1.1283	1.1935	0.880192	1.07494	0.678616	1.13604	1.04469	0.716219	1.31015	1.09974	0.921533	1.50682	1	0.96257	0.79456	1.44554	0.572545	0.980894	4.14769	0.764601	1.07838	0.824352	1.24888	2.11218	1.08843	0.572545	0.716409	0.95676	1.21405	0.767341	0.572545	1.01039	0.572545	0.895518	1.19693	0.572545	1	0.572545	1.511
X - 11351			32668	LC/MS Pos	X - 11351	813	418.1				0.456746	0.456746	0.456746	0.456746	0.456746	0.456746	3.30628	0.456746	0.456746	3.12661	1.10839	0.965518	0.869494	0.745085	1.22008	0.456746	2.11281	0.667704	0.456746	1.04706	1	0.456746	0.456746	0.456746	0.456746	0.456746	2.81013	0.456746	0.456746	3.61356	0.709709	1.03448	0.968109	1.0677	1.20582	0.770626	0.767267	0.553253	0.762788
X - 11407_201			32750	LC/MS Neg	X - 11407_201	2104	186.2				0.082692	0.082692	0.082692	0.082692	1	15.8901	0.082692	0.082692	0.082692	0.082692	0.082692	0.082692	0.082692	0.082692	0.082692	0.082692	0.082692	0.082692	0.082692	0.082692	0.082692	0.082692	0.082692	0.082692	0.082692	0.082692	0.082692	0.082692	0.082692	0.082692	0.082692	0.082692	0.082692	0.082692	0.082692	0.082692	0.082692	0.082692	0.082692
X - 11412			32729	LC/MS Pos	X - 11412	3836	204.2				0.950916	1.34547	1.14469	1.28792	0.455492	0.637226	0.696428	0.786614	0.455492	1.74039	0.860821	0.659159	0.818891	1.11604	1.4253	0.511821	0.66485	0.455492	0.455492	0.704952	0.888359	1.05203	0.975515	1.08358	0.991125	0.86151	0.942545	1.00887	0.96826	1.17464	0.455492	1.15418	1.03174	1.08972	1.58522	1.73806	1.01468	2.32505	0.814456
X - 11423			32740	LC/MS Neg	X - 11423	1038	260.1				1.25715	0.85739	1.42658	0.91704	0.989985	0.787506	0.97254	0.837791	0.763698	0.830944	1.00878	0.795497	1.1982	1.03251	1.02143	1.35786	1.2202	1.42434	1.16766	1.04609	1.00276	1.07078	0.978058	0.781307	0.963116	1.0063	0.922638	1.18023	0.801152	0.966575	0.705574	1.24495	0.997238	0.962498	1.06299	1.17802	1.25479	0.914453	1.20932
X - 11469			32786	LC/MS Pos	X - 11469	3874	239.1				0.886651	0.062481	0.582758	1.3224	1.19884	1.20531	1.01386	0.828587	0.64717	1.178	0.843791	0.928961	0.17469	0.98614	1.47856	0.34607	1.47197	1.26313	0.987005	0.371035	0.795408	1.28044	0.062481	0.329714	1.17222	0.957899	0.687664	1.20559	1.18815	1.09077	1.16439	1.14253	0.455281	1.35826	1.013	0.149509	1.18381	2.03935	0.298646
X - 11470			32787	LC/MS Neg	X - 11470	4151	525.2				1.4387	0.678204	1.71078	0.678204	0.817643	0.678204	0.90368	0.678204	1.4205	2.59564	1.19125	0.778889	0.876334	1.07595	1	0.825412	0.886999	1.01316	0.678204	0.678204	0.678204	0.678204	0.678204	2.10058	0.925048	1.58698	0.678204	1.21234	0.98366	1.36259	1.50536	1.31578	0.847578	0.678204	0.678204	0.678204	0.986843	0.839864	0.678204
X - 11491			32808	LC/MS Neg	X - 11491	4846	567.3				1.20414	1.11895	1.82288	0.518988	0.518988	1.14743	0.518988	0.518988	0.518988	0.786719	0.518988	1.0691	0.963867	0.972174	0.518988	1	1.2275	0.518988	0.518988	0.518988	0.518988	0.518988	0.853872	1	0.518988	0.518988	0.518988	0.518988	0.518988	0.518988	0.518988	1.93521	0.518988	0.518988	0.518988	0.518988	0.518988	0.518988	0.880578
X - 11497			32814	LC/MS Neg	X - 11497	5324	233.3				1.04904	0.510186	1.24413	1.33268	1.16896	1.18464	1.38983	0.366818	1.19173	1.68169	0.82163	1.35759	0.848738	0.774824	1.15619	1.2066	1.09734	1.02836	1.19968	1.86034	0.816815	0.722211	0.971636	0.737443	0.755659	0.970162	0.965076	0.62293	0.884991	0.908949	0.932657	1.42425	1.24996	1.1703	1.02984	2.13994	2.20756	1.03161	1.19131
X - 11522			32839	LC/MS Neg	X - 11522	4754	313.2				1.49351	0.602939	1	0.602939	1.23677	0.602939	0.602939	0.825888	0.602939	1	0.944735	0.922526	0.602939	0.602939	0.602939	0.602939	0.602939	0.781253	0.602939	1.61015	0.602939	0.960942	1.37257	0.964546	1.25819	0.602939	1.07146	0.907293	1.44308	1.14401	0.602939	0.602939	0.649396	0.894238	1.54652	1.8852	2.17135	0.841533	0.817885
X - 11529			32846	LC/MS Neg	X - 11529	4845	624.3				1.04971	1.82872	2.34693	0.794962	0.674134	1.2902	1.03578	0.815109	1.4477	0.674134	0.754579	1.56171	0.674134	3.40702	0.674134	1.04159	0.933269	0.674134	0.674134	0.681893	0.793657	0.674134	0.674134	1.73568	0.674134	0.866012	0.674134	0.674134	0.674134	0.674134	0.839684	2.05181	0.674134	0.674134	0.674134	1	0.974117	0.674134	0.674134
X - 11533			32850	LC/MS Neg	X - 11533	4904	243.2				1.38566	0.899555	0.923816	1.02945	0.864451	1.27123	1.39871	0.717786	1.2551	1.28422	0.824512	1.27226	0.703795	0.924861	0.865258	1.21607	0.865688	1.03182	1.05844	1.3222	0.770686	1.20631	1.0457	0.92792	0.9023	0.740288	0.869247	0.940401	1.02164	0.801727	0.978358	1.0748	0.811003	1.01204	1.24184	0.899433	1.0471	0.938756	1.09048
X - 11538			32855	LC/MS Neg	X - 11538	4920	311.3				2.07395	1.62898	2.05197	1.30011	1.19729	2.18882	0.720446	1.76051	0.742268	0.488717	2.47875	0.849585	0.528654	2.35154	1.7419	1.51411	1.71346	0.99568	0.355794	1.14794	2.52873	0.203491	0.173807	1.48742	0.236896	1.50747	1.00432	0.305611	0.417329	0.280678	0.178262	0.447888	0.602569	0.483165	0.408682	2.91409	5.76175	0.485174	0.376388
X - 11550			32867	LC/MS Neg	X - 11550	5130	250.2				1.28552	0.996005	0.98256	1.35243	1.08608	1.4093	2.16256	0.345643	1.23213	1.55224	0.826905	1.61583	0.810506	0.802358	0.927899	1.50158	0.960407	1.52513	1.08811	1.71711	0.909935	0.940996	1.00399	1.08575	0.711115	0.870235	0.756278	0.580541	1.13117	0.816114	0.945217	1.15547	1.27581	0.865999	0.730804	1.2351	1.16638	1.01744	1.05822
X - 11556			32873	LC/MS Neg	X - 11556	5171	341.3				2.20222	1.0012	1.89914	1.51026	1.4491	2.0149	0.995241	0.815281	0.46059	1.1598	0.949393	0.904041	0.983958	0.9988	1.14991	1.16788	1.24228	0.70066	0.884484	1.06194	1.85507	0.473473	0.760897	0.994413	0.469514	3.06977	1.12841	0.632811	0.873694	0.561207	0.541002	0.594198	0.895244	0.96257	0.748052	1.63566	3.14795	1.00559	0.746755
X - 11561			32878	LC/MS Neg	X - 11561	1252	267.1				1.40127	0.672443	1.43272	1.32755	1.05776	0.947868	1.09958	0.850934	0.504847	0.742871	1.18924	0.616847	0.889693	0.847479	0.74359	1.3597	1.58314	1.47591	1.60482	1.10616	1.4231	1.34103	0.576957	0.864978	0.660574	0.771788	0.575168	0.874503	0.504847	0.767707	0.929398	1.36224	0.85705	0.990884	1.60058	1.00912	1.34993	1.4842	0.834904
X - 11640			32957	LC/MS Neg	X - 11640	3776	377.1				0.845021	0.845021	0.845021	1.08045	0.845021	1.04678	0.845021	0.845021	0.845021	0.845021	0.987417	0.845021	0.845021	0.845021	0.845021	0.845021	1	0.845021	0.845021	0.845021	0.918854	0.845021	0.845021	0.845021	0.845021	0.845021	0.845021	2.26412	1.23357	0.845021	1.61111	0.845021	1.05147	0.845021	0.845021	0.845021	0.955308	0.845021	1
X - 11641			32958	LC/MS Neg	X - 11641	3950	325.3				1	1	1	1	1	1	1	1	1	1	1	1	1	1	1	1	1	1	1	1	1	1	1	1	1	1	1	1	1	1	1	1	1	1	1	1	1	1	1
X - 11694			33040	LC/MS Pos	X - 11694	894	418.2				0.173915	0.173915	0.210852	0.173915	0.182819	0.244699	3.5144	0.173915	0.173915	3.58215	1.10545	0.990645	1.0997	1.01201	1.6085	0.694528	2.48034	0.817057	0.59175	1.31623	1.22794	0.173915	0.173915	0.173915	0.173915	0.333442	4.31726	0.550082	0.173915	3.90639	0.978381	0.754457	1.02162	1.03897	1.23808	0.836051	0.755851	0.781676	1
X - 11786			33131	LC/MS Pos	X - 11786	864	136				0.412219	0.412219	0.832914	0.592808	0.884647	1.22905	1.56181	0.412219	0.903942	0.412219	0.578842	0.703285	0.412219	0.562124	0.920911	0.412219	0.415627	0.412219	0.501061	0.801548	0.412219	14.2039	8.40217	2.25498	1.62037	0.914433	0.412219	2.41954	0.412219	1.02932	9.17848	0.412219	1.07909	1	0.412219	0.799017	0.777296	1.29225	0.728012
X - 11793			33138	LC/MS Pos	X - 11793	3634	601.1				0.281565	0.363766	0.281565	0.546013	0.281565	0.487512	0.567479	0.281565	0.693713	0.641693	0.281565	0.281565	0.553787	1.09154	2.00758	0.722151	0.281565	0.281565	0.281565	1.55659	0.281565	1.07618	1.22963	1.16712	1.36328	1.66932	1.89785	0.624098	1.59845	0.901359	0.920004	0.908459	2.57426	1.22576	1.11004	3.58815	2.78138	2.1971	0.281565
X - 11835_200			33180	LC/MS Pos	X - 11835_200	2848	338				0.36955	0.36955	0.381821	1.14207	0.921636	0.496953	1.28024	0.50868	0.36955	0.36955	0.836856	0.989425	1.07836	0.36955	0.36955	0.936411	0.789844	0.47737	0.36955	1.01058	1.73282	0.36955	1.02331	4.41725	0.464532	0.534001	1.07761	2.28986	1.63204	0.36955	2.08596	2.02499	0.404606	0.36955	1.45287	0.608053	0.676732	1.38826	1.99187
X - 11837_201			33248	LC/MS Neg	X - 11837_201	2484	283.1				0.061393	0.304547	0.424787	1.9547	1.79998	0.493071	1.53547	0.44991	0.980186	0.096025	1.16003	0.964993	1.38606	1.68695	0.272833	1.5698	1.83823	0.204694	0.061393	0.791266	1.41896	0.159741	0.82041	1	0.753296	1.0684	0.909904	1.44362	0.873814	1.7167	1.76016	1.14608	1.58469	2.16143	1.60563	1.95321	0.675566	0.959753	1.30176
X - 11880			33225	LC/MS Neg	X - 11880	5378	537.4				1.31632	2.667	1.79199	2.68632	2.88255	2.22911	1.6287	0.562834	1.76069	1.05008	1.67776	0.940687	0.848999	0.798036	0.562834	1.04565	0.683447	0.914343	1	1.21172	0.917169	0.947177	1.68443	1.22059	1.32881	2.81933	0.893422	0.755103	1.19982	1.65242	0.96172	1.06063	0.910204	0.616587	0.587001	0.627309	0.889516	0.739032	0.954348
X - 11904			33249	LC/MS Neg	X - 11904	3612	226				0.386686	0.786603	0.386686	0.386686	1.66123	0.942025	2.05278	0.629586	0.479307	0.386686	0.496364	1.0184	1.0292	1.12601	0.386686	1.46641	1.66604	0.665299	0.386686	1.47455	2.15176	0.386686	0.625692	1.36252	0.924962	1.0125	0.839647	1.93759	0.868134	1.51838	0.641212	0.386686	1.40824	2.40511	0.766354	1.36888	0.554521	1	3.3467
X - 11905			33250	LC/MS Neg	X - 11905	4401	283.2				0.501293	0.501293	0.501293	0.501293	0.501293	1.21232	0.501293	0.501293	0.501293	0.733134	0.817071	0.501293	0.501293	1	0.501293	0.501293	0.716642	0.501293	0.501293	0.829049	0.501293	0.501293	0.501293	0.501293	0.501293	3.0938	1.1063	0.501293	1.02953	0.501293	0.501293	0.501293	1.69573	0.813494	0.501293	2.92716	4.52378	0.501293	0.501293
X - 12027			33378	LC/MS Neg	X - 12027	2730	242.1				0.73646	0.73646	0.73646	1.42297	0.73646	0.73646	2.12109	0.73646	0.73646	0.73646	0.858406	0.808373	1.14686	0.73646	0.73646	0.836638	0.888771	0.73646	0.73646	1.5401	0.974512	0.73646	0.73646	1.02549	0.73646	0.73646	1.049	2.00478	1.20594	0.73646	0.947112	0.936089	0.73646	0.852102	1.68305	0.73646	0.73646	0.878852	1.14991
X - 12040			33391	LC/MS Neg	X - 12040	942	259				0.709479	0.709479	0.774827	0.709479	0.709479	1	0.709479	0.709479	0.709479	0.709479	0.709479	0.709479	2.46936	1.29052	4.98141	0.709479	0.709479	0.709479	0.709479	0.709479	0.768822	0.709479	0.709479	0.709479	0.709479	0.709479	0.709479	0.709479	0.709479	0.709479	0.709479	0.709479	0.709479	0.709479	0.709479	0.709479	0.709479	0.709479	0.709479
X - 12048			33399	LC/MS Pos	X - 12048	2485	171.2				1.25584	1.27496	1.36909	0.998873	0.521963	0.78345	0.818865	0.8935	0.982012	1.0711	1.2183	1.28234	0.995549	1.19193	1.27953	0.521963	0.629719	0.521963	0.609577	0.521963	0.999028	1.25051	1.11311	1.00097	0.921642	0.937795	1.17016	0.737869	1.01272	0.771574	0.65514	1.41441	0.942196	0.913799	1.28066	1.35852	0.735597	1.01117	1
X - 12051			33403	LC/MS Pos	X - 12051	5739	456.4				5.2027	0.675356	0.524497	0.90237	0.923622	2.27433	0.952814	1.17931	0.590428	1.46053	1.20881	2.27673	1.11704	0.767242	1.57383	1.60025	0.883141	1.38336	5.29842	1.60044	0.45843	0.619262	0.530866	0.797446	0.6436	1.56184	1.28885	1.82549	1.43914	1.83904	0.4764	0.723928	1.15547	0.647796	2.24092	1.72292	1.79257	0.8894	0.598624
X - 12058			33410	LC/MS Pos	X - 12058	4350	200.3				1	1	1	1	1	1	1	1	1	1	1	1	1	1	1	1	1	1	1	1	1	1	1	1	1	1	1	1	1	1	1	1	1	1	1	1	1	1	1
X - 12095_200			33510	LC/MS Pos	X - 12095_200	1638	153.1				1.41507	2.21555	0.566504	0.588371	1.41905	0.383873	0.644902	1.80926	1.03597	0.799708	2.41605	0.241952	0.21109	0.896119	0.21109	0.503275	0.682383	0.515016	2.05065	2.05536	2.89196	0.21109	0.21109	1.3581	1.91265	1.39644	1.23595	0.690567	0.859185	1.3734	0.859099	1.46165	3.80622	0.428	0.840268	1	1.19551	1.07908	0.316914
X - 12131_201			33628	LC/MS Neg	X - 12131_201	2394	338.1				0.335452	0.335452	0.335452	2.37509	0.449121	0.335452	2.23668	0.46251	0.335452	0.335452	1.35442	1.11495	1.50257	0.335452	0.335452	2.0061	0.531197	0.335452	0.335452	1	1.9149	0.335452	0.335452	0.827983	0.850033	0.67407	1.24012	1.85593	0.921956	0.335452	1.6247	0.937	0.483366	0.543758	1.07804	1.54866	0.491472	1.15935	0.664447
X - 12214			33635	LC/MS Neg	X - 12214	1973	242.1				0.534401	0.534401	0.534401	0.822191	1	0.623754	1.37733	0.697686	0.534401	0.534401	0.700018	1.12246	0.536532	1.00366	0.534401	1.21688	1.7602	0.743899	0.534401	1.07138	1.39114	0.534401	0.605398	1.42215	0.534401	0.534401	0.641556	2.05055	0.915078	1	1.42629	1.15106	0.534401	0.992605	1.4443	0.534401	0.572997	0.652524	1.90099
X - 12244			33666	LC/MS Pos	X - 12244	1147	269.2				1.10434	0.765442	0.928782	1.04761	1	1.19962	1.53859	0.910374	0.588412	1.09387	0.795565	0.916304	1.17531	0.986827	0.82289	1.01317	1.34355	1.56658	1.39797	1.03079	0.573283	1.24781	0.701003	1.00871	0.873158	0.831386	0.871355	0.527279	0.703563	0.634399	1.05183	1.13403	0.697717	1.04005	1.12606	0.64641	1.42633	1.81754	1.08428
X - 12468			33913	LC/MS Pos	X - 12468	2085	240.1				2.51672	0.659931	0.285963	0.5889	0.91114	0.24588	0.23579	0.28242	0.293038	0.653458	0.548471	0.44876	1.45321	1.14658	0.806778	1.13647	0.129897	0.539009	0.76847	0.346078	0.184289	1.41763	1.7511	0.609415	0.992371	1.42352	0.622805	1.17938	0.971883	0.492278	1.21184	1.6674	1.02812	0.977531	1.22002	1.00763	2.00721	2.70586	1.53299
X - 12470			33915	LC/MS Pos	X - 12470	2466	240.1				1.82001	0.474514	0.286554	0.56163	1.11989	0.217253	0.376467	0.457851	0.306535	0.616937	0.744761	0.394407	1.14378	1.20235	0.954612	1.00686	0.123505	0.668784	1.08184	0.363444	0.258424	0.868733	1.25171	0.545142	0.931454	1.21838	0.548334	1.24329	0.885573	0.458609	1.61891	1.55769	0.846111	1.03684	1.45532	0.993139	1.74805	2.48565	1.17618
X - 12510			34040	LC/MS Pos	X - 12510	3343	160.2				0.601082	0.738755	0.452117	1.00613	1.23711	1.19831	0.452117	0.452117	0.964254	0.993873	0.452117	0.452117	0.452117	0.452117	1.12033	0.452117	0.452117	0.640219	0.452117	0.835608	0.500018	0.891853	0.772159	0.452117	0.904829	1	2.05018	0.452117	0.452117	1.14953	0.629701	0.786069	1.28855	0.452117	0.542629	0.759616	1.55946	1.64239	0.452117
X - 12524			34062	LC/MS Neg	X - 12524	5567	205.2				1.00242	1.10916	1.62743	1.30717	1.13887	1.57779	1.14507	0.924023	0.769662	1.20591	0.916078	1.08008	0.913053	0.889051	0.997579	1.08607	1.20562	1.1645	1.35522	0.957675	1.16177	0.917933	0.816289	0.856936	0.587779	1.32611	0.844745	0.817731	1.28187	0.77539	0.514708	1.26063	0.982481	0.905491	0.96859	1.1925	1.08444	1.22764	0.764508
X - 12537			34100	GC/MS	X - 12537	1371	238.1				0.9061	4.17162	1.06737	0.436847	0.436847	2.80951	0.436847	4.8244	0.436847	1.80576	3.57711	0.521117	0.436847	0.436847	0.436847	0.436847	0.436847	0.436847	0.436847	0.436847	5.35848	0.878128	0.436847	10.2275	0.945472	0.436847	0.436847	0.693874	0.436847	0.436847	0.436847	1.61889	0.96979	0.436847	0.812977	0.500078	0.436847	0.436847	0.471242
X - 12545			34110	GC/MS	X - 12545	2337	615.1				4.30613	2.2133	4.82179	1.04811	0.045989	0.038933	0.013494	1	0.010856	0.276521	0.15032	0.006521	2.39772	1.87917	1.1766	0.006521	0.111696	0.021692	0.025548	0.042845	4.33092	3.70427	0.792189	1.61409	0.9241	0.603769	0.392692	1.33214	1.39612	1.13829	0.281615	2.31312	4.98409	0.388437	0.669261	1.19085	0.697373	0.823403	0.303085
X - 12644			34244	LC/MS Neg	X - 12644	5650	524.3				1.25128	0.576816	0.824926	0.753855	1.35093	1.01909	0.729701	0.842262	0.594425	1.13982	1.04252	0.853274	0.888495	1.62335	1.42887	0.815912	0.999332	0.753427	1.56808	1.27984	0.689932	1.00067	0.880835	0.948186	0.790344	1.94578	1.23645	1.34533	0.924863	1.57237	0.789535	1.28683	1.71535	1.46236	2.26786	1.52192	1.30868	1.25713	0.842087
X - 12740			34350	LC/MS Neg	X - 12740	2499	287.1				1	1	1	1	1	1	1	1	1	1	1	1	1	1	1	1	1	1	1	1	1	1	1	1	1	1	1	1	1	1	1	1	1	1	1	1	1	1	1
X - 12776			34453	LC/MS Neg	X - 12776	665	119.1				1.03833	1.02678	1.06913	0.999549	1.30484	0.937882	0.993838	0.98329	0.914464	0.933755	0.996349	1.1042	1.00186	0.953311	1.08992	1.22314	0.947024	1.00045	1.1563	1.14168	0.973936	1.00952	0.950336	0.947615	0.919069	1.24145	1.07944	0.768978	1.07209	1.14254	1.04837	1.26006	0.927066	1.33483	0.953869	0.889183	1.27237	1.03049	0.929436
X - 12786			34469	GC/MS	X - 12786	1578	216.1				0.775475	2.22702	0.979862	0.968929	0.64696	0.899603	0.30207	0.487102	0.30207	0.30207	2.2371	0.596412	1.57493	1	0.707332	0.30207	1.51159	0.650823	0.819929	1.50844	1.50733	0.30207	2.54273	0.30207	0.30207	1	0.425354	3.06956	1.02858	1.79136	1.32105	0.386977	2.50999	1.83728	0.30207	0.30207	0.30207	0.30207	1.57032
X - 12844			34527	LC/MS Neg	X - 12844	4168	539.3				1.68442	1.14612	1.13604	1.42721	1.42175	1.1286	0.842226	0.573842	0.345934	0.974037	0.870353	0.454478	0.771297	0.304339	0.923281	0.947104	0.748328	1.74818	0.643428	1.02596	0.304661	1.02876	0.804026	1.37909	1.1738	3.12146	0.703331	1.11749	0.989332	0.647558	0.498698	1.54492	0.56583	0.328431	1.12792	0.623613	1.06479	1.01067	0.743639
X - 12846			34529	LC/MS Neg	X - 12846	4218	481.3				0.587973	0.834145	1.25766	1.03704	1.09592	1.38199	1.26608	0.450159	0.991203	0.565431	1.09297	0.534519	1.50999	1.08073	0.746175	0.99985	0.746606	0.808974	0.420631	1.10338	0.634815	0.694318	1.00015	2.08327	1.60626	0.609368	0.691604	1.30234	1.0088	1.10608	1.10219	0.874154	2.10368	1.73601	0.764679	0.626142	0.823745	0.664941	0.866999
X - 13152			34844	LC/MS Pos	X - 13152	1731	168				0.105419	0.105419	0.105419	1.05715	0.972894	1.6739	0.693002	0.105419	1.25037	1.2596	0.105419	0.902044	0.105419	0.105419	0.105419	0.838266	1.06592	0.947797	1.54573	1	0.105419	0.105419	1.01408	0.105419	0.105419	1.09871	0.105419	0.705539	1.02711	0.105419	0.962054	0.105419	0.105419	1.29646	0.775055	1.10859	1.27089	0.861046	0.79519
X - 13215			34912	LC/MS Neg	X - 13215	5179	149.2				0.80046	1.08762	1.60279	1.18954	0.993177	1.25839	1.35778	0.372178	1.02174	1.63136	0.716235	0.921969	0.928615	0.874778	1.56574	1.06506	1.00682	0.862824	1.02431	1.18826	0.955009	0.950305	1.01355	1.3769	0.687926	1.31472	1.44829	0.79831	1.88484	0.841825	0.85341	1.06477	1.27069	0.832249	0.870901	1.22039	1.01918	1.3143	0.986449
X - 13426			35184	LC/MS Pos	X - 13426	4684	241.2				0.997623	1.29901	1	0.725043	0.818359	1.52621	0.824999	1.09678	1.10748	0.854077	0.951591	1.3576	1.18537	0.898888	1.32367	0.747551	0.831448	0.78705	0.700341	1.22235	0.700341	0.756379	0.700341	1.41696	1	1.10263	1.5375	1.12395	1.1867	0.888069	0.700341	0.91543	0.700341	0.74221	0.767805	1.13782	1.20141	0.882196	1.02751
X - 13496			35270	GC/MS	X - 13496	2103.4	372.2				0.884582	0.863836	0.932524	1.01159	0.98681	1.05206	1.12983	0.98841	1.03825	1.09152	0.976103	0.979981	1.00745	0.955536	1.13182	1.17667	0.976374	0.867347	1.10865	1.05616	0.937477	0.877522	0.898682	1.04048	1.205	1.08419	1.28902	0.885965	1.00179	0.867286	1.0365	0.939414	1.07983	1.02703	1.04411	1.16372	0.93196	0.998214	0.78091
X - 13583			35361	LC/MS Neg	X - 13583	5293	369.4				3.1222	1.37341	2.71372	1.9583	1.96602	2.04573	0.871482	1.16494	0.418559	1.06115	1.1182	0.961178	1.05045	1.03882	0.717944	0.822521	1.34293	1.64587	0.949554	0.917817	1.64421	0.377109	0.375723	0.801043	0.265922	4.10699	0.454646	0.638584	0.299577	0.429498	0.289781	0.619209	0.481388	0.613909	0.663481	1.0998	6.90431	0.629055	0.886394
X - 13619			35397	GC/MS	X - 13619	1216	188.1				1.24921	0.821883	1.07618	1.15178	1.2426	0.936575	1.24921	0.727045	0.668783	0.942603	0.60878	0.657744	1.1571	0.930492	1.08495	1.16881	0.82592	0.91379	0.667935	1.13068	0.903901	1.01778	1.09858	0.982222	1.04287	1.32863	0.668534	0.768407	0.844364	0.752136	0.768547	1.42241	1.27497	0.909131	0.859863	0.99861	1.20733	1.12003	0.972904
X - 13671			35464	LC/MS Neg	X - 13671	5226	315.3				1.04701	0.788066	0.942243	1.0365	0.991287	1.58661	0.842224	0.969885	1.02917	1.00543	0.983531	1.01961	1.1375	1.26784	1.56549	1.14028	0.917421	0.764263	1.02496	1.20737	1.12211	0.846697	0.598211	0.891877	0.528526	1.21717	1.07849	0.774382	1.11509	0.584988	0.558995	0.994569	1.1364	0.660613	0.571293	1.5414	0.946258	1.0335	0.607761
X - 13691			35500	LC/MS Neg	X - 13691	4482	483.2				0.637505	0.637505	0.637505	1	0.637505	0.637505	0.637505	0.637505	0.637505	0.637505	0.637505	0.637505	0.637505	0.870852	0.637505	0.637505	0.637505	0.637505	0.637505	0.637505	0.637505	0.637505	0.637505	0.637505	1.92201	0.637505	0.637505	0.854954	1	0.856099	0.637505	0.637505	1.14103	1.07534	0.637505	0.637505	0.637505	0.637505	0.637505
X - 13722			35532	LC/MS Neg	X - 13722	893	160.1				0.52699	0.52699	0.52699	0.52699	0.52699	0.52699	0.52699	0.52699	0.52699	0.52699	0.52699	0.52699	0.52699	0.52699	0.651324	0.52699	0.52699	0.52699	0.52699	0.52699	0.52699	0.52699	0.52699	0.52699	1.14185	0.762989	0.807765	0.52699	1.23701	0.52699	0.52699	0.52699	1.69936	0.52699	0.52699	0.52699	1.35703	0.52699	0.52699
X - 13891			35786	LC/MS Neg	X - 13891	2716	227.1				0.991997	0.633038	0.633038	0.633038	0.633038	0.874183	0.633038	0.633038	1.008	0.633038	0.745988	0.633038	0.633038	0.633038	1.09307	0.633038	0.633038	0.633038	0.633038	0.633038	0.633038	0.633038	0.633038	0.633038	0.633038	1.07034	0.801786	0.633038	0.780486	0.633038	0.633038	0.633038	1.12755	0.633038	1.07108	0.633038	1.401	0.633038	0.633038
X - 14056			35977	LC/MS Pos	X - 14056	914	192.1				0.848864	1.11583	0.925346	1.02188	0.413678	1.58708	0.413678	0.857322	0.786895	1.08647	0.84628	0.479042	0.95852	0.8337	0.989574	0.413678	1.60573	0.413678	0.789459	0.769683	1.09328	1.01043	0.413678	0.413678	0.419137	1.79831	1.3061	1.15707	1.09491	1.05912	0.413678	1.04837	1.60954	0.413678	0.537197	0.413678	0.413678	1.76406	0.978122
X - 14314			36240	LC/MS Neg	X - 14314	2302	241.1				0.440476	0.440476	0.440476	0.440476	0.440476	0.440476	0.440476	0.440476	0.440476	0.440476	0.440476	0.440476	0.440476	0.440476	0.440476	0.440476	0.440476	0.440476	0.440476	0.440476	0.440476	0.440476	0.440476	0.440476	0.440476	0.440476	0.440476	0.440476	0.440476	0.440476	0.440476	0.440476	0.440476	0.440476	0.440476	0.440476	0.440476	0.440476	0.440476
X - 14364_200			36406	LC/MS Pos	X - 14364_200	3413	277.1				0.835811	0.835811	0.835811	0.835811	0.835811	0.835811	0.835811	0.835811	0.835811	0.835811	0.835811	0.835811	0.835811	0.835811	0.835811	0.835811	0.835811	0.835811	0.835811	0.835811	0.835811	0.835811	0.835811	0.835811	0.835811	0.835811	0.835811	0.835811	0.835811	0.835811	0.835811	0.835811	0.835811	0.835811	0.835811	0.835811	0.835811	0.835811	0.835811
X - 14532			36459	LC/MS Neg	X - 14532	4065	277.2				1	1	1	1	1	1	1	1	1	1	1	1	1	1	1	1	1	1	1	1	1	1	1	1	1	1	1	1	1	1	1	1	1	1	1	1	1	1	1
X - 14567			36494	LC/MS Neg	X - 14567	5924	219.3				0.986288	1.01538	1.26083	1.44281	1.18393	1.41797	1.62652	0.567256	1.00389	1.97611	0.775321	1.3576	0.786104	0.853976	1.06996	1.47165	1.17931	1.27628	1.13216	1.39876	1.02496	0.719305	0.90042	0.866828	0.651456	1.15941	0.934525	0.914794	0.996108	0.963438	0.580678	1.05118	0.884259	0.980591	1.08009	1.57157	1.2631	1.14408	0.968491
X - 14575			36502	LC/MS Pos	X - 14575	833	527.2				0.756395	0.756395	0.756395	0.756395	0.756395	0.756395	0.756395	0.756395	0.756395	0.756395	0.756395	0.756395	0.756395	0.756395	0.756395	0.756395	0.756395	0.756395	0.756395	0.756395	0.756395	0.756395	0.756395	0.756395	0.756395	0.756395	0.756395	0.756395	0.756395	0.756395	0.756395	0.756395	0.756395	0.756395	0.756395	0.756395	0.756395	0.756395	0.756395
X - 14588			36515	LC/MS Neg	X - 14588	648	151				1.00662	1.35349	0.961392	0.648133	1.30255	1.94008	1.05151	0.461545	0.96997	1.20107	0.960748	0.824027	1.02512	1.08381	0.705304	0.940652	1.33813	1.05751	0.996958	1.12111	0.779598	1.07933	0.989866	0.668557	0.764715	0.951631	0.738712	1.22366	1.08944	1.12545	1.00304	1.03402	1.14161	1.42292	1.08614	1.01013	1.02208	1.19919	0.950587
X - 14603			36530	LC/MS Pos	X - 14603	877	365.1				2.02539	1.29019	1.81724	0.85681	1.00913	0.987909	0.606864	1.31699	1.6759	0.606864	1.04099	0.606864	0.670265	1.00875	0.964437	1.25762	1.12155	0.72426	0.990874	0.732662	0.842799	21.1018	0.606864	0.606864	0.69867	0.606864	0.606864	1	0.878049	1.0054	0.606864	1.46871	2.33816	0.62561	2.06187	0.606864	0.86181	0.805704	0.606864
X - 14904			36931	LC/MS Neg	X - 14904	4516	329.3				1	1	1	1	1	1	1	1	1	1	1	1	1	1	1	1	1	1	1	1	1	1	1	1	1	1	1	1	1	1	1	1	1	1	1	1	1	1	1
X - 15222			37364	LC/MS Neg	X - 15222	5138	211.2				1.01081	1.10615	0.967333	1.20629	1.22334	0.908016	1.68179	0.531458	1.0679	1.36886	0.531458	1.59004	0.623823	0.777282	1.17942	1.62979	0.830917	1.17374	1.05228	1.27465	1.2303	1.18102	0.984166	0.967144	0.762789	1.12096	0.905864	0.933131	0.98404	0.935609	1.26222	0.933033	1.01618	0.989538	0.793342	1.17187	1.40802	1.11179	0.924829
X - 15375			37622	LC/MS Pos	X - 15375	2502	328				0.300331	1.08451	0.920359	1.50311	0.776399	1.54356	1.75882	0.300331	0.861936	1.31932	0.368561	0.590576	1.53103	1.29146	2.39685	1.06419	1.88876	1.14354	0.850158	2.27572	1.66848	1.17199	0.520999	1.60181	0.480261	0.759663	0.486374	0.528463	1.06527	0.490819	0.425228	0.720536	1	0.973462	0.502565	1.02654	0.843832	2.0034	1.08877
X - 15382			37629	LC/MS Pos	X - 15382	2540	271				0.462761	0.764823	0.814768	1.47015	0.917466	1.58567	2.07889	0.462761	0.615619	0.686253	0.462761	0.462761	0.782626	0.973397	0.984049	1.4601	1.35494	1.16252	0.732966	1.36554	1.29439	0.749134	0.462761	1.15844	0.618782	1.73389	0.758269	0.479182	1.01595	0.462761	0.816231	1	0.830746	1.16161	0.462761	1.44837	1.70193	1.48684	1.99378
X - 15479			37727	LC/MS Pos	X - 15479	4527	560.1				1.54618	1.00658	1.38081	1.23155	0.958882	0.843556	0.568423	0.398632	0.46743	0.831892	0.80844	0.339401	1.13337	0.450526	1.006	0.728713	0.749607	1.08747	0.509122	0.779063	0.354492	1.07917	0.997511	1.63995	1.08022	2.01455	0.674316	1.34083	1.84032	1.05271	0.559828	1.00249	0.994004	0.657268	1.09801	0.673937	1.0134	0.980684	0.495855
X - 15484			37732	LC/MS Pos	X - 15484	2506	271				0.403472	0.90686	0.583186	1.48377	0.67355	1.53064	2.12322	0.403472	1.33855	0.847877	0.403472	0.743163	0.985485	1.02921	1.32942	1.67386	1.08648	1.40237	0.655856	1.74246	0.792837	1.01452	0.517702	0.752297	0.487818	1.18064	0.774222	0.403472	0.894422	0.588605	0.403472	1	0.641337	1.27171	0.403472	1.44573	1.66949	1.50669	2.1667
X - 15523			37771	LC/MS Neg	X - 15523	4203	309.1				1.19522	1.31613	1.03463	1.5003	0.73651	1.59837	0.725126	1.51932	0.835657	0.917315	0.687506	0.936165	0.687506	1.56777	1.17472	1.72274	0.827405	1.08901	1.58819	1.13575	0.703335	0.858865	0.948715	0.862468	1.14937	1.37516	1.08901	0.776863	0.867482	0.728884	0.687506	1.07645	1.01394	0.919058	0.986063	0.704031	1	1.34951	0.749864
X - 15546			37795	LC/MS Pos	X - 15546	1861	271.1				0.572974	0.572974	0.572974	0.572974	1.09824	0.901764	1.21766	0.572974	0.572974	0.572974	0.572974	0.572974	0.572974	0.572974	0.572974	1	0.572974	0.647693	0.572974	1.91518	0.572974	0.572974	0.572974	0.572974	0.572974	0.572974	0.572974	0.572974	0.572974	0.572974	0.572974	0.572974	0.572974	0.572974	0.572974	0.572974	0.572974	0.572974	0.572974
X - 15650			37899	LC/MS Neg	X - 15650	4146	150.2				1.23267	0.991547	1.17578	1.322	1.20547	1.24436	1.73188	0.546221	0.96728	1.29339	0.897828	1.27392	0.912042	0.965115	0.877803	1.2325	1.25241	1.11526	1.0828	1.30633	1.06785	0.880809	0.981767	1.18038	0.846731	1.23996	1.00845	0.736671	0.996839	1.01498	1.00529	1.35472	0.871572	0.90928	0.894274	1.35026	1.09675	1.53012	0.871909
X - 15694			37943	LC/MS Pos	X - 15694	1180	109				0.702098	1.41483	1.10226	0.881715	0.678353	1.10167	0.992647	1.33012	0.642268	1.06566	1.18367	0.660633	1.00615	1.15933	1.28531	0.693118	1.35296	0.905163	0.602617	0.959091	1.35173	0.819737	0.97224	1.19315	0.840162	0.934236	0.975173	1.13908	0.993854	0.67508	0.57646	1.33717	1.41139	1.13745	0.694161	1.04756	0.813322	0.976027	0.851619
X - 15710			37959	LC/MS Pos	X - 15710	1990	240.1				2.66608	0.252704	0.252704	0.4089	1.11549	0.252704	0.252704	0.252704	0.252704	0.712513	0.438489	0.424211	0.677641	0.783606	0.753302	1.22596	0.252704	0.546867	0.785647	0.548831	0.252704	0.83997	1.56351	0.512469	1.08339	1.75337	0.469628	1.14259	0.993225	0.419702	1.14631	0.581308	1.00677	1.05478	1.14379	1	1.90272	2.75938	1.94991
X - 15716			37965	LC/MS Pos	X - 15716	2325	240.1				1.97541	0.526478	0.24892	0.86818	1.25586	0.422862	0.319548	0.278216	0.321364	0.875863	0.534919	0.69065	1.25963	1.50086	0.735761	1.68662	0.218273	0.544799	1.09401	0.564966	0.223751	0.862189	1.61468	0.421324	0.869491	1.34452	0.616735	1.32949	1.20599	0.533971	1.30128	1.74678	0.773396	1.23839	1.11254	1.17974	2.23548	2.90447	2.07414
X - 15722			37971	LC/MS Neg	X - 15722	3336	299.1				0.923685	0.816898	1.00094	0.746425	0.600145	0.949395	0.785647	0.893429	0.859571	1	0.951009	0.702003	1.42549	1.28884	0.743511	1.03217	0.600145	0.729476	1.17537	0.674195	1.08986	1.27915	0.702274	1.41294	0.600145	0.921491	0.705123	1.22093	1.00674	0.634931	0.600145	1.62425	1	1.55038	0.600145	0.706173	1.04696	1.51236	1.02955
X - 15998			38439	LC/MS Pos	X - 15998	1717	244.2				0.322452	0.322452	0.322452	1.31894	1.14459	1.19989	0.633103	0.322452	1.08963	1.02295	0.322452	1.6462	0.702813	0.322452	0.322452	1.25176	1.3346	1.09855	1.16622	0.652831	0.322452	0.322452	0.790844	0.322452	0.322452	0.991722	0.322452	0.884728	1.2388	0.322452	0.948267	0.322452	0.322452	1.24798	0.834893	0.977053	0.920085	1.00828	1.12391
X - 16002			38443	LC/MS Pos	X - 16002	3130	205.1				0.821113	0.998809	0.956278	0.976835	0.983235	0.980951	0.955816	1.21309	0.805948	1.01477	1.01945	0.843857	1.10461	0.983321	1.25385	0.85941	1.10086	0.869579	1.00137	1.1628	1.11159	1.13808	1.00119	1.28729	0.981063	0.998628	0.81101	1.11562	1.22924	1.11871	0.827191	1.59854	1.20933	0.930708	0.937714	1.06757	0.996303	1.16186	0.795483
X - 16004			38445	LC/MS Pos	X - 16004	3946	269.1				0.948621	1.24063	1.33098	0.930385	0.782512	0.894088	0.763017	1.18555	0.848273	0.998613	1.08362	0.750474	0.466018	0.736201	0.90128	0.713418	1.19301	0.859602	0.600394	0.53032	1.67684	1.53959	1.00139	1.76178	0.924625	0.924101	1.44133	0.985105	1.28121	1.03808	0.91093	1.86835	1.46582	1.56641	1.26034	0.916665	1.45717	0.758921	1.55076
X - 16010			38451	LC/MS Neg	X - 16010	2499	331.2				0.914276	0.963968	1.04818	0.937288	0.883522	0.811467	0.832355	1.7532	0.626928	0.839935	1.2354	0.691747	1.06892	1.02033	1.1643	0.649542	0.728483	0.695176	0.890757	1.1618	1.28504	1.29506	0.97967	1.49604	1.10099	0.964949	1.32846	1.30541	1.03505	1.11668	0.732132	1.7591	1.98084	0.780289	0.949815	0.902894	0.88184	1.07624	0.719401
X - 16011			38452	LC/MS Neg	X - 16011	2790	390.9				1.96248	0.990531	1.84103	2.00348	0.875166	0.964425	0.605214	0.887816	0.787336	1.25041	1.78901	0.642231	1.30751	0.552795	1	0.32876	1.75864	1.49368	0.773169	0.86884	0.458781	0.971093	0.580002	1.67424	0.358788	1.01476	0.693498	3.95886	0.606882	1.89312	0.32876	1.94202	2.38472	1.22609	2.12714	1.93788	0.586391	1.6923	1.10267
X - 16014			38455	LC/MS Neg	X - 16014	3589	453.2				0.657278	0.806434	0.760208	0.994063	0.919434	0.978837	0.915495	1.59575	0.55192	0.985874	1	0.634605	1.27272	1.20074	1.2913	0.631625	0.792405	0.766513	1.03693	1.35284	1.11688	1.15364	1.00594	1.27191	0.949412	0.799999	1.03151	1.21308	0.753485	1.0516	0.875884	1.49267	1.35244	0.950589	0.996444	0.973906	0.769596	1.37285	0.737866
X - 16089			38532	LC/MS Neg	X - 16089	4545.1	321.2				0.881073	0.838885	1.24017	0.99694	1.91884	1.47167	1.35981	0.798095	0.711471	1.5196	1.12063	0.783352	0.704591	0.886496	1.00964	1.3389	0.834324	1.00792	1.33291	1.14987	1.0226	1.00684	0.85529	1.2096	0.722499	1.33552	0.68805	1.04258	0.968168	1.18904	0.977299	1.10122	0.946056	0.936089	1.17612	1.00306	1.17721	0.691255	0.949441
X - 16120			38567	LC/MS Neg	X - 16120	1271.7	164.1				1.05323	0.553205	1.32771	1.61315	1.11317	1.53412	1.13188	0.553205	1.39661	1.3243	0.988279	0.796642	1.17848	0.885656	1.27927	1	1.24259	0.814663	1.26544	1.50935	0.881997	0.918126	0.712241	0.822953	0.875914	1.06171	1.04177	0.757114	0.865875	0.807956	1.00389	1.06962	0.745758	0.820715	0.99611	1.60389	1.59925	1.48886	1.03553
X - 16127			38574	LC/MS Neg	X - 16127	3780.6	940.4				0.387365	0.387365	0.387365	0.387365	0.727976	0.387365	0.387365	0.387365	0.852278	0.77006	0.387365	0.510283	0.387365	0.387365	0.387365	0.387365	0.437635	0.387365	0.667711	0.387365	0.387365	2.51109	3.12679	1.01764	0.687221	1.19691	1.28418	1.10684	4.3792	1.79685	2.26985	0.510361	1.39782	0.893162	2.58683	0.755451	1.15886	1	0.772066
X - 16134			38581	LC/MS Pos	X - 16134	3151.9	603.9				0.288367	1	0.288367	0.288367	0.288367	0.288367	0.288367	10.2233	0.288367	0.288367	0.288367	1.75715	0.288367	0.288367	0.288367	0.288367	0.288367	0.288367	0.288367	2.53636	1.3428	1	0.288367	1.4207	0.823613	0.288367	0.714857	2.18396	1.63546	0.288367	0.288367	0.288367	0.288367	0.288367	0.288367	0.309154	0.386795	0.288367	0.288367
X - 16135			38582	LC/MS Pos	X - 16135	3201.2	510.9				0.61753	0.61753	1.145	0.61753	0.61753	0.61753	0.61753	3.30091	0.61753	0.61753	0.61753	0.61753	0.61753	0.61753	0.61753	0.61753	0.61753	0.61753	0.61753	1.0941	0.61753	1.00469	0.61753	0.977033	0.61753	0.61753	0.61753	0.61753	0.995306	0.61753	0.61753	0.61753	0.61753	0.61753	0.61753	0.61753	0.61753	0.61753	0.61753
X - 16206			38772	LC/MS Neg	X - 16206	670.7	177				1.04368	1.05956	0.898213	0.922971	1.03078	1.08018	1.08348	0.66015	0.947653	0.975443	1.01882	0.980111	1.02157	1.01008	0.988293	0.951349	0.986809	1.06674	1.03367	1.17747	0.978808	1.18149	1.08925	0.930039	0.926733	1.01059	0.928447	0.993695	1.09245	0.906823	1.08175	1.10915	0.998738	0.999416	0.964971	1.02129	1.15934	1.08196	0.98159
X - 16234			38802	LC/MS Neg	X - 16234	2145.2	147				1.04165	1.27757	1.32713	1.02459	0.644709	0.828727	0.702276	1.96224	0.313374	0.832834	1.60827	0.650466	1.00719	1.19459	1.40171	0.657833	0.757582	0.725666	0.75807	0.761105	2.00334	1.23171	0.904705	1.64159	1.18209	0.856589	0.979033	0.96023	0.992812	1.0165	0.51268	2.66364	1.73033	1.01718	0.931185	0.9835	0.770785	0.826016	0.880757
X - 16433			39004	LC/MS Pos	X - 16433	3530.6	234				0.44239	0.44239	0.730061	0.44239	1.26059	1.54793	0.44239	0.44239	0.44239	0.44239	0.44239	0.44239	0.44239	0.44239	0.44239	0.44239	0.44239	0.44239	0.44239	0.44239	0.44239	0.44239	0.44239	1.09861	0.44239	0.44239	1	0.44239	0.44239	0.44239	0.901385	0.44239	0.44239	0.44239	0.44239	0.44239	0.44239	1.37776	0.44239
X - 16480			39053	LC/MS Neg	X - 16480	4685.5	309.3				2.36601	1.49682	2.84795	1.7405	1.19866	1.4995	0.663204	1.28941	0.694009	0.741281	2.50037	0.515956	1.03104	3.84522	2.62269	0.761738	1.65274	0.771714	0.311294	1.48142	1.97189	0.311294	0.311294	1.15952	0.426825	1.91805	1.1922	0.437582	0.454648	0.311294	0.564114	0.442945	0.685595	0.568576	0.592772	3.02378	6.52713	0.604974	0.442342
X - 16578			39151	LC/MS Neg	X - 16578	4910.3	211.1				0.941878	0.816451	0.555295	1.09685	1	1.18681	2.45255	0.555295	0.555295	1.22101	0.555295	1.93704	0.555295	0.555295	0.555295	2.39247	0.903058	1.69508	0.555295	1.89708	0.555295	0.555295	0.63945	0.555295	0.555295	1.01438	0.685841	0.692884	0.555295	0.928614	0.555295	0.628116	0.555295	0.970358	1.03951	1.20185	1.30526	1.55846	1.02964
X - 16649			39225	LC/MS Neg	X - 16649	3008.8	353				0.579654	4.18546	0.645246	1.35568	0.16867	0.921517	0.743716	1.14966	0.088321	0.752252	2.52835	0.55446	2.34684	0.477207	0.988977	0.23259	1.63078	3.82649	0.370923	5.28934	1.01102	1.04263	0.941607	0.494707	0.392513	0.219819	0.613186	0.738306	1.54209	0.586389	1.57844	1.09814	0.695078	0.157943	0.681729	0.251591	4.17095	1.28155	1.05839
X - 16657			39233	LC/MS Pos	X - 16657	3318.7	352.2				0.505207	0.501344	0.501344	1.0309	1.15574	1.77507	1.38495	0.501344	0.501344	0.913855	1.02087	0.984569	0.732762	1.09894	0.934573	1.01543	0.965621	1.49347	0.82259	1.14258	0.897376	0.991304	0.66167	1.04535	0.6806	1.76244	1.03807	0.896316	1.1356	0.619426	1.15616	0.826811	1.0087	0.755391	0.857737	1.72268	2.85486	1.8645	1.33693
X - 16786			39367	LC/MS Neg	X - 16786	5311	646.1				5.81874	2.88257	1.00855	0.534984	2.86221	0.371042	0.371042	5.77694	0.371042	0.649268	3.56516	2.87712	0.531892	0.42284	0.769662	0.580666	1	1	0.860799	1.39966	0.88704	2.80248	1.67402	3.27694	2.60119	0.568719	0.906363	1.92304	1.90486	0.930609	2.17538	0.371042	0.584835	0.371042	0.66824	0.472609	0.967975	0.371042	0.445224
X - 16929			39510	GC/MS	X - 16929	2290.9	613				6.43788	4.19916	6.18787	0.953804	0.023377	0.066388	0.008162	9.89539	0.013356	0.834465	13.9901	0.024274	0.93197	1.53163	7.6869	0.002074	0.052856	0.011057	0.045492	0.0261	20.3292	4.371	0.378459	5.99556	3.59284	0.162444	3.28615	1.0462	0.63243	2.15451	0.187479	6.81567	11.4689	0.951125	2.08882	0.521649	0.288306	0.482091	0.031733
X - 2973			12593	GC/MS	X - 2973	1210.5	281				1.11676	0.926554	0.962381	1.15527	1.12899	1.12999	1.2025	0.916653	0.767308	0.974813	1.03946	1.00716	0.852892	0.961421	1.08006	1.10868	0.774963	0.882454	0.983521	1.15137	1.03183	0.900014	1.18293	1.50262	1.48368	1.07092	0.992838	1.14705	0.952313	0.885478	0.730296	1.12786	0.940526	1.0087	1.00213	0.99171	0.918862	1.08364	0.968061
X - 3002			12625	GC/MS	X - 3002	1438.1	296.1				2.12026	10.8615	2.75713	2.06069	0.882053	1	0.578976	16.6496	0.158249	0.542306	1.00448	0.158249	1.89352	1.28733	0.530956	0.493337	0.820125	0.77059	0.221462	0.539372	20.9162	2.45378	1.06618	11.2893	0.642502	0.955289	0.208088	3.55268	0.652928	0.933815	0.408897	33.2299	3.59165	0.632047	0.517525	1.4301	0.601001	0.884095	0.429619
X - 3003			12626	GC/MS	X - 3003	1444.6	218.1				0.468641	0.457855	0.856693	1.05883	0.991469	1.10577	3.17785	0.753893	1.17111	1.50696	0.822148	0.657243	0.84814	0.642461	1.17807	1.41368	0.392358	0.894341	0.710168	1.22864	1.03971	0.647918	1.92753	2.21902	0.941166	1.49872	1.88147	0.799627	1.2635	1.32805	0.687016	1.54758	1.20587	1.11735	1.00853	1.09633	1.19052	0.954916	0.703733
X - 3088			12768	GC/MS	X - 3088	1944.1	372.2				0.507705	0.761622	1.16239	1.21767	0.722668	1.67986	2.79132	0.49755	0.919924	0.68829	0.915211	1.22315	1.84339	0.962938	0.663975	2.76815	0.959415	1.13122	1.25793	0.868205	1.03274	0.76209	0.821096	1.481	0.536868	0.783326	1.03781	0.590587	1.40775	0.68476	1.029	0.838484	1.04339	1.04807	1.08048	1.2226	1.47461	1.48625	1.03706
X - 3094			12774	GC/MS	X - 3094	1978.7	299				1.39718	1.53142	1.30384	1.2673	1.4038	2.23442	2.00189	0.425324	0.76416	1.30354	1.02932	1.44769	0.854065	1.17633	0.970676	1.60158	1.87174	1.69397	1.49158	0.987852	0.950409	0.903969	0.899009	0.808047	0.311588	1.52338	1.01215	0.860866	1.24241	0.907919	0.733882	0.925241	0.533714	1.14072	1.02939	1.01943	1.19516	1.28424	0.733812
X - 4272			16508	GC/MS	X - 4272	1838.2	669.3				0.917358	0.203303	1.29807	1.1024	1.76208	1.0826	2.11611	0.203303	0.292457	1.18645	0.203303	0.782832	0.203303	1	1.385	1.62834	1	0.940485	0.203303	1.84935	0.451637	0.849985	1.64534	0.203303	0.203303	0.89393	0.467073	0.52615	0.203303	0.801594	1.14391	0.563688	1.03183	2.34737	1.27202	0.853532	1.09919	1.87445	1.2275
X - 4357			16634	GC/MS	X - 4357	1540.5	216				1.34494	3.56603	0.906279	1.1669	0.790059	1.02367	0.215304	1.06804	0.726012	0.885732	3.4152	0.516185	1.28852	1.85393	0.768717	0.230332	1.86137	1.05272	0.565026	1.10865	2.39845	1.22868	2.97744	0.538857	0.751163	0.650497	0.310299	4.58801	0.685479	2.41951	1.38891	0.947284	1.47258	2.5477	1.05883	1.24578	0.153734	1.19457	1.4636
X - 4495			16818	GC/MS	X - 4495	1381	117				0.474138	0.474138	0.474138	0.474138	0.474138	0.474138	0.669928	0.474138	1.18183	0.788546	0.474138	0.474138	0.474138	0.474138	1.54507	0.474138	0.641152	0.474138	0.997681	0.53258	0.474138	0.682034	0.474138	1.41857	0.474138	2.51302	0.474138	0.474138	0.954819	1.73846	0.764592	1.01496	1.00232	0.474138	1.73023	0.474138	1.51928	2.19045	0.474138
X - 4500			16823	GC/MS	X - 4500	1462	172				0.798377	0.679668	1	0.446228	0.30623	0.730243	0.578538	0.30623	0.30623	0.30623	0.849964	0.30623	0.30623	0.30623	0.30623	0.769902	0.30623	0.42861	0.620769	0.30623	0.30623	0.30623	0.30623	0.30623	0.30623	2.39904	0.30623	0.30623	0.30623	0.30623	0.30623	0.30623	1.07912	2.86011	0.30623	1.2301	12.2534	0.647056	0.756013
X - 4598			16983	GC/MS	X - 4598	1392.2	169.9				1.27778	0.988009	0.339844	0.339844	0.339844	1.40044	0.718844	0.339844	0.339844	0.452548	0.339844	0.339844	1.80497	1.34652	0.564726	0.339844	0.339844	0.568761	0.339844	0.339844	0.829782	0.339844	0.819744	0.688312	1.17336	0.339844	0.339844	0.339844	0.339844	0.796852	0.339844	0.360993	1.63935	0.339844	0.339844	1.15448	1.87941	0.339844	0.339844
X - 4807			17391	GC/MS	X - 4807	1126.1	143				1.11014	1.50249	1.35403	1.00189	0.676703	0.814888	0.761537	2.42334	0.168677	0.76804	1.79838	0.820264	1.0627	1.13142	1.07458	0.575471	0.884872	0.721313	0.637047	0.557087	1.90928	1.23357	0.734496	1.83335	1.03449	0.787526	0.998112	1.12806	0.968978	0.983666	0.620949	2.67791	1.55585	0.877956	0.94757	1.07699	0.706769	0.851868	0.804509
X - 5439			18322	GC/MS	X - 5439	2061.5	180				0.410727	0.410727	0.410727	1.92087	1.67722	0.410727	0.959706	0.410727	0.527121	0.410727	0.720984	0.410727	1.43338	1.20844	0.410727	0.990923	2.0013	0.410727	0.410727	0.596445	1.31849	0.410727	0.410727	0.760947	0.656342	0.410727	1.06706	1.31282	0.908311	1.28994	1.67466	0.688746	1.39236	1.51398	1.09169	2.78117	0.410727	0.659235	0.822258
X - 5907			18929	GC/MS	X - 5907	1643.2	229.1				1.27348	1	0.826092	1.03993	1.61843	1.92373	2.03321	0.285917	0.42032	1.58515	0.337715	1.28277	0.415577	0.739579	0.55631	0.863529	1.06367	1.30964	0.568663	1.30942	0.779001	1.97677	0.737359	0.843413	0.452197	1.49081	0.748393	0.781844	1.6873	0.351853	0.458003	0.884934	0.596386	1.45923	0.93633	1.47246	2.11516	1.25711	1.03832
X - 6227			19363	GC/MS	X - 6227	1210.5	196.1				1.76766	1.71811	1.7371	0.666069	1.15685	1.0358	0.905439	0.533335	0.297053	0.831595	0.278088	0.318598	0.817644	1.15963	0.64115	0.363334	1.101	1.0791	0.363951	0.56773	2.42442	1.40973	1.05206	0.65016	0.735518	1.38342	0.488386	1.34099	1.68169	1.18762	0.348667	2.0605	1.45678	0.505354	0.544485	0.947943	1.21199	0.936104	0.642152
X - 6246			19364	GC/MS	X - 6246	1428.2	160.1				0.371953	1.67258	1.21638	1.45345	1.28921	0.371953	1	0.371953	0.371953	0.583334	0.909223	0.371953	0.799847	0.371953	0.371953	0.81897	0.536644	0.371953	0.578633	0.371953	1.03023	0.568706	0.371953	1.64826	0.371953	1.43132	0.371953	0.371953	0.371953	0.450795	0.455912	1.97987	1.15101	1.03342	1	0.890486	0.371953	1.39598	1.36446
X - 6267			19368	GC/MS	X - 6267	1702.7	257.1				0.621825	0.953383	2.29228	1.26265	0.91741	2.9858	2.56678	0.420811	0.413406	0.413406	0.413406	0.655158	1.46847	1.18045	0.973117	1	1.383	0.413406	0.899006	0.413406	1.21174	0.903953	0.895533	0.993739	0.413406	1.52769	0.413406	0.413406	1.00626	0.413406	0.413406	0.715262	1.35093	0.413406	0.867061	0.99808	1.10102	0.413406	1.19931
X - 6350			19414	GC/MS	X - 6350	1936.4	169.1				0.239922	0.239922	0.239922	0.91459	1.51951	1.99907	2.61269	0.239922	1.65779	1.63978	0.239922	1.009	0.239922	0.239922	0.239922	1.07383	1.60555	0.94307	1.08005	2.04457	0.239922	0.505395	1.39412	0.239922	0.460816	1.63206	0.239922	0.991	0.710066	0.239922	0.46304	0.239922	0.574415	0.239922	0.239922	0.571803	0.239922	0.919954	0.799973
X - 6351			19415	GC/MS	X - 6351	1940.9	224.1				0.679804	0.429032	0.954061	0.960997	0.765549	0.551792	2.92003	0.598746	0.984578	1.51587	1.17709	1.10781	1.2186	0.720049	1.16782	2.03554	0.6985	1.20918	1.12401	0.540586	0.513505	1.03428	0.705822	1.38617	0.752997	0.978154	1.49387	1.1278	0.955876	0.930556	1.11078	0.952661	1.01983	1.09705	1.1235	1.49887	2.4936	1.49353	0.620869
X - 6889			19943	GC/MS	X - 6889	1592.1	179.1				0.779818	0.240061	1.50379	0.774279	2.25668	1	2.01958	0.411712	0.240061	0.240061	0.748683	0.832192	0.240061	1.17393	0.240061	0.88793	2.1909	0.620762	0.240061	0.998691	0.240061	0.447948	0.240061	1.44559	1.3593	0.32712	1.02906	0.240061	1.59195	1.77912	0.971819	2.11763	1.12949	0.499159	1.40876	0.877088	1.29305	0.369471	0.240061
X - 8766			22032	GC/MS	X - 8766	2033.9	315.1				0.987848	0.681426	1.42878	1.63762	1.52154	2.01192	1.49103	0.855914	0.688898	1.65218	0.593456	0.376586	0.642544	0.376586	1.28857	0.814728	2.08071	1.19981	1	1.67461	0.693504	1.39078	0.376586	0.625684	0.376586	1.70688	1.00437	0.995632	1.25892	1.47789	0.815639	0.376586	0.376586	1.57309	1.2305	0.54205	0.376586	1.8327	0.610783
X - 8889			22320	GC/MS	X - 8889	1634.3	521.2				0.471654	0.709704	0.403228	0.343791	0.80299	1.52515	1.03446	1.31478	0.61916	0.95781	2.55259	0.343791	0.648006	0.501118	0.948557	0.779065	0.343791	0.343791	1	0.343791	2.51473	0.551145	0.726242	1.92989	0.965538	1.44387	1.51644	1.0466	1.13416	1.23107	0.344299	1.21959	1.94327	0.669397	2.67419	1.3545	0.691638	1.18801	0.614987
X - 9047			22609	GC/MS	X - 9047	1574	243.2				0.654411	0.648163	0.607902	0.855457	0.995759	4.23613	1.68142	1.61043	0.852855	1.14445	0.82254	1.07987	0.752748	0.714679	0.848482	0.959814	0.739027	0.979483	0.990369	0.77409	1.00424	1.27549	0.584188	2.83309	0.553793	1.35081	1.08803	1.11839	1.3218	1.02052	1.60344	2.04749	1.77804	0.711117	1.0617	1.06036	2.55416	1.12822	0.537573
X - 9286			22880	GC/MS	X - 9286	1617.5	221				1.2446	0.805985	1.05087	1.0671	1.33123	1.7003	2.70925	0.330657	1.01436	0.917202	1.4008	1.21046	1.04926	0.660971	0.807545	2.45553	0.860185	0.597105	1.17022	0.767545	0.677829	0.716871	1.35165	2.04923	1.21518	0.985644	1.02538	1.01643	0.616946	1.06718	0.763904	1.20816	1.11048	0.512926	1.02349	1.31643	1.33807	0.959191	0.853912
X - 9706			24074	GC/MS	X - 9706	1107	190				1.16394	0.896657	1.24574	0.478591	1.5576	0.91348	1.3543	0.302703	0.619656	0.750682	0.881376	0.671557	1.6446	0.60767	1.20958	1.31865	0.720475	0.960572	0.545034	1.27496	0.672196	0.872614	1.35431	1.18673	1.90528	2.00425	0.710766	0.302703	0.909475	0.510133	0.965386	1.49527	1.40005	0.912392	0.808986	1.12456	1.46603	1.25942	1
[truncated: 1 more columns]

## Sheet: Pathway Heat Map
	Heat map of statistically significant biochemicals profiled in this study. Red and green shaded cells indicate p≤0.05 (red indicates that the mean values are significantly higher for that comparison; green values significantly lower). Light red and light green shaded cells indicate 0.05<p<0.10 (light red indicates that the mean values trend higher for that comparison; light green values trend low…
											Fold of Change													Statistical Values																									Mean Values
											Cluster 3 Groups	T6_T18	T24_UP	T24_UP	6H	9H	12H	18H	24H	32H	42H	BaseNorm T24_UP		Cluster 3 Groups		T6_T18		T24_UP		T24_UP		6H		9H		12H		18H		24H		32H		42H		BaseNorm T24_UP			0H_6
																										T0		T0		T6_T18		0H		0H		0H		0H		0H		0H		0H		BaseNorm T6_T18
	Pathway Sort Order	Super Pathway	Sub Pathway	Biochemical Name	Platform	Comp ID	KEGG	HMDB	PUBCHEM	X		T0	T0	T6_T18	0H	0H	0H	0H	0H	0H	0H	BaseNorm T6_T18	X	p-value	q-value	p-value	q-value	p-value	q-value	p-value	q-value	p-value	q-value	p-value	q-value	p-value	q-value	p-value	q-value	p-value	q-value	p-value	q-value	p-value	q-value	p-value	q-value	X
	1	Amino Acid	Glycine, Serine and Threonine Metabolism	glycine	GC/MS	32338	C00037	HMDB00123	750			0.93	1	1.07	0.82	0.88	0.93	1.05	1.17	1.14	1.04	1.2		0.5651	0.4252	0.3396	0.4148	0.883	0.8541	0.3546	0.7566	0.0865	0.249	0.7078	0.9004	0.5477	0.2476	0.938	0.9582	0.1402	0.8815	0.6117	0.6475	0.9058	0.549	0.1092	0.2099		1.0371
	2			N-acetylglycine	GC/MS	27710		HMDB00532	10972			5.34	2.32	0.44	11.36	7.63	9.09	4.16	2.01	3.84	4.64	0.42		2.0274e-05	0.0002	4.6471e-06	8.2664e-05	0.02	0.1304	0.023	0.2104	0.1735	0.2842	0.0435	0.8211	0.0011	0.0351	0.2508	0.8929	0.9022	0.9971	0.2547	0.6219	0.26	0.3255	0.0246	0.1217		0.3803
	5			dimethylglycine	GC/MS	5086	C01026	HMDB00092	673			1.01	1.09	1.08	1.2	0.9	0.9	1.42	1.08	1.21	1.13	1.01		0.8227	0.5278	0.9075	0.7275	0.5383	0.685	0.6619	0.9376	0.0869	0.249	0.6266	0.8889	0.611	0.2611	0.4369	0.9103	0.9178	0.9971	0.3922	0.6219	0.7084	0.4895	0.8125	0.4738		1.0646
	6			betaine	LC/MS pos	3141	C00719	HMDB00043	247			0.92	0.96	1.05	1.12	0.97	0.87	1.18	1.35	1.12	0.71	1.05		0.7684	0.5039	0.4754	0.4977	0.7489	0.8011	0.7483	0.9805	0.8507	0.4283	0.8354	0.9135	0.53	0.2431	0.8375	0.9539	0.3708	0.8815	0.4938	0.6219	0.1554	0.293	0.7811	0.4651		0.9707
	9			serine	GC/MS	32315	C00065	HMDB00187	5951			1.11	1.15	1.04	0.9	1.1	1.13	1.36	1.29	1.09	1.33	1.1		0.1752	0.216	0.1785	0.2738	0.099	0.323	0.7504	0.9805	0.0553	0.2438	0.9494	0.918	0.766	0.2902	0.708	0.9324	0.208	0.8815	0.6945	0.6475	0.0797	0.2602	0.3357	0.3352		1.0484
	14			threonine	GC/MS	32292	C00188	HMDB00167	6288			1.04	1.14	1.1	0.92	0.57	1.03	1.61	1.32	1.16	1.58	1.26		0.4943	0.3858	0.8052	0.6826	0.241	0.4974	0.4143	0.7955	0.6507	0.4	0.2446	0.8211	0.8611	0.3093	0.6957	0.9324	0.2056	0.8815	0.7748	0.6708	0.0553	0.2395	0.0968	0.1946		0.999
	24		Alanine and Aspartate Metabolism	alanine	GC/MS	32339	C00041	HMDB00161	5950			0.87	1.13	1.3	1.06	0.86	0.79	1.24	1.4	1.43	1.26	1.37		0.1043	0.1552	0.2332	0.3146	0.1821	0.4265	0.0347	0.274	0.5215	0.3494	0.6906	0.9004	0.4307	0.2203	0.9138	0.9539	0.0177	0.613	0.2252	0.6219	0.297	0.3333	0.0572	0.1699		0.9031
	29			asparagine	GC/MS	34283	C00152	HMDB00168	6267			0.71	0.82	1.15	1.03	0.9	0.62	0.87	0.77	1.31	0.71	1.04		0.0599	0.1126	0.02	0.0673	0.2594	0.5133	0.3049	0.7191	0.9191	0.4401	0.6261	0.8889	0.0039	0.0485	0.5383	0.9212	0.0333	0.7547	0.2803	0.6219	0.3251	0.3416	0.6876	0.4502		1.0101
	36		Glutamate Metabolism	glutamate	GC/MS	32322	C00025	HMDB00148	611			0.81	1.04	1.29	0.65	1.11	0.95	0.97	1.16	1.14	0.7	1.08		0.1421	0.1922	0.0959	0.1978	0.6147	0.7168	0.0695	0.387	0.3541	0.3318	0.9573	0.918	0.6948	0.2741	0.7393	0.9324	0.6466	0.9814	0.7435	0.6591	0.0652	0.2515	0.5802	0.4242		1.0829
	37			glutamine	LC/MS pos	53	C00064	HMDB00641	5961			0.8	0.99	1.25	0.79	0.95	0.71	0.97	0.96	1.18	1.02	1.21		0.0078	0.0227	0.0025	0.0133	0.785	0.8102	0.0182	0.1887	0.4008	0.3447	0.7814	0.9119	0.0843	0.1132	0.698	0.9324	0.6683	0.9814	0.2894	0.6219	0.9874	0.569	0.1775	0.2529		1.0366
	47			pyroglutamine*	LC/MS pos	32672			134508			1.02	1	0.99	0.81	1.51	0.91	1.23	1.29	1.25	0.77	1		0.997	0.5814	0.9747	0.7412	0.9386	0.8655	0.9679	1	0.4586	0.3447	0.8623	0.9135	0.6113	0.2611	0.3906	0.9103	0.2126	0.8815	0.7663	0.6674	0.0927	0.2602	0.7446	0.4575		1.6119
	50		Histidine Metabolism	histidine	LC/MS neg	59	C00135	HMDB00177	6274			0.9	1.05	1.16	0.86	1.05	0.8	1.01	1.08	1.36	0.98	1.2		0.0686	0.1216	0.0919	0.1977	0.3033	0.5361	0.0241	0.2104	0.138	0.2682	0.9881	0.9263	0.1475	0.1484	0.8642	0.9539	0.0911	0.8262	0.5451	0.6339	0.1602	0.293	0.0818	0.189		1.0112
	52			1-methylhistidine	GC/MS	30460	C01152	HMDB00001	92105			1.13	0.72	0.64	1	1	1.7	1.09	1.24	0.76	0.58	0.74		0.3545	0.3191	0.6123	0.5828	0.2611	0.5133	0.1648	0.5652					0.2274	0.1683	0.6252	0.9324	0.391	0.8815	0.5	0.6219	0.1109	0.2691	0.4671	0.3838		0.3956
	69		Lysine Metabolism	lysine	GC/MS	35836	C00047	HMDB00182	5962			1.28	1.16	0.9	0.88	1.58	2.1	1.55	2.82	1.4	0.76	1.14		0.249	0.2751	0.1335	0.239	0.2486	0.5099	0.7916	0.9893	0.3525	0.3318	0.5291	0.8384	0.5548	0.2499	0.5638	0.9212	0.298	0.8815	0.1872	0.6219	0.2664	0.3255	0.9996	0.52		0.6446
	86			pipecolate	LC/MS pos	1444	C00408	HMDB00070	849			0.96	1.93	2.02	0.41	0.96	0.92	1.29	1.34	1.61	5.31	2.91		0.0281	0.0647	0.7807	0.6733	0.0144	0.1066	0.0187	0.1887	0.164	0.2842	0.8105	0.9119	0.5477	0.2476	0.8192	0.9539	0.1169	0.8262	0.2701	0.6219	0.0279	0.1963	0.0048	0.0622		2.2319
	93		Phenylalanine and Tyrosine Metabolism	phenylalanine	LC/MS pos	64	C00079	HMDB00159	6140			1.07	0.92	0.86	0.97	1.05	1.12	1.17	1.05	0.93	0.92	0.9		0.2532	0.2769	0.3921	0.4563	0.2748	0.5201	0.1003	0.4717	0.8291	0.4238	0.9568	0.918	0.4512	0.2243	0.6688	0.9324	0.9537	0.9993	0.2168	0.6219	0.4489	0.382	0.3681	0.3483		0.8657
	98			phenyllactate (PLA)	LC/MS neg	22130	C05607	HMDB00779	3848			0.57	0.72	1.26	0.54	0.46	0.38	0.79	1.34	1	1.11	2.16		0.0074	0.0223	0.0031	0.0156	0.0495	0.2194	0.3805	0.7633	0.067	0.2438	0.0276	0.8211	0.021	0.0717	0.4226	0.9103	0.8638	0.9971			0.4226	0.3664	0.0019	0.0539		0.8728
	99			phenethylamine (isobar with 1-phenylethanamine)	LC/MS pos	38763	C02455	HMDB02017	7408			0.94	0.93	0.99	0.94	1.76	1.1	0.85	1.09	1.09	0.54	0.81		0.8503	0.5377	0.8251	0.6948	0.5729	0.6924	0.7605	0.9805	0.6884	0.4	0.2639	0.8211	0.3	0.1866	0.2341	0.8929	0.9635	0.9993	0.4637	0.6219	0.0646	0.2515	0.1951	0.2529		0.8972
	101			phenylacetate	LC/MS neg	15958	C07086	HMDB00209	999			0.53	0.62	1.17	0.55	0.79	0.77	0.77	1.11	1.24	1.23	1.61		0.2476	0.2751	0.1065	0.207	0.3745	0.5938	0.5497	0.8611	0.5	0.3447	0.5	0.8211	0.2163	0.1683	0.4226	0.9103	0.9974	0.9997	0.5	0.6219	0.4017	0.3664	0.0436	0.1558		4.4645
	105			phenylacetylglutamine	LC/MS pos	35126	C04148	HMDB06344	92258			1.16	1.39	1.2	3.3	1.4	1.33	1.3	3.18	1.7	1.58	1.34		0.1087	0.1607	0.1921	0.2902	0.0479	0.2182	0.5115	0.8575	0.64	0.3998	0.8985	0.9135	0.5779	0.2556	0.9712	0.9582	0.2819	0.8815	0.6062	0.6475	0.0245	0.1956	0.3817	0.3576		0.6106
	106			tyrosine	LC/MS pos	1299	C00082	HMDB00158	6057			0.82	0.96	1.17	0.86	0.56	0.57	1.55	1.39	1.01	1.37	1.41		0.6499	0.4651	0.3694	0.4424	0.9382	0.8655	0.4932	0.8447	0.34	0.3304	0.395	0.8211	0.0687	0.1038	0.5966	0.9297	0.2318	0.8815	0.8662	0.6839	0.087	0.2602	0.0367	0.1404		1.2664
	116			3-(4-hydroxyphenyl)lactate	LC/MS neg	32197	C03672	HMDB00755	9378			0.85	0.97	1.14	0.81	0.44	0.71	1.17	1.18	1.02	1.26	1.44		0.2108	0.2557	0.0924	0.1977	0.9609	0.8655	0.1693	0.5701	0.1093	0.2523	0.1535	0.8211	0.1022	0.1284	0.7166	0.9324	0.1772	0.8815	0.8641	0.6839	0.389	0.3664	0.0142	0.1012		1.1904
	120			phenol sulfate	LC/MS neg	32553	C02180	HMDB60015	74426			0.97	1.05	1.08	1.88	0.94	0.82	1.36	1.22	0.97	1.15	0.94		0.8088	0.5216	0.6544	0.6127	0.7593	0.8011	0.5229	0.8575	0.8074	0.4219	0.753	0.9079	0.3092	0.1866	0.5773	0.9212	0.4865	0.9471	0.8359	0.6839	0.2868	0.3327	0.661	0.4412		0.6535
	122			p-cresol sulfate	LC/MS neg	36103	C01468	HMDB11635	4615423			0.9	1.35	1.49	3.45	0.89	1.01	1.32	3.45	2.26	1.8	1.68		0.3762	0.3318	0.8961	0.7266	0.1753	0.4169	0.2835	0.6979	0.8891	0.4315	0.7126	0.9004	0.7453	0.2876	0.971	0.9582	0.3368	0.8815	0.5862	0.6423	0.0976	0.2602	0.1405	0.2452		0.6735
	162			3-hydroxy-3-phenylpropionate	GC/MS	19943			92959			1.13	1.2	1.06	0.84	3.57	2.59	1.1	4.09	3.15	0.96	1.43		0.6728	0.4723	0.4285	0.4745	0.5329	0.6812	0.9023	1	0.6398	0.3998	0.718	0.9004	0.2352	0.172	0.9881	0.9599	0.3681	0.8815	0.7866	0.6745	0.7234	0.4934	0.6644	0.4412		1.2484
	167			3-phenylpropionate (hydrocinnamate)	LC/MS neg	15749	C05629	HMDB00764	107			0.49	0.87	1.79	1.27	2.08	0.47	1.23	1.74	1.54	0.62	1.12		0.1506	0.195	0.067	0.1611	0.9738	0.8655	0.1166	0.4769	0.721	0.4057	0.9066	0.918	0.1214	0.1424	0.835	0.9539	0.0797	0.8262	0.687	0.6475	0.0211	0.1845	0.1906	0.2529		2.4864
	176		Tryptophan Metabolism	tryptophan	LC/MS pos	54	C00078	HMDB00929	6305			1.09	1.11	1.01	1.09	1.15	0.83	1.52	1.31	1.59	1.28	1.18		0.337	0.3092	0.2361	0.3169	0.2304	0.493	0.9602	1	0.8908	0.4315	0.9858	0.9263	0.0553	0.0967	0.0224	0.7278	0.0492	0.8262	0.644	0.6475	0.3687	0.3618	0.2795	0.3083		1.0511
	181			indoleacetate	LC/MS pos	27513	C00954	HMDB00197	802			0.76	0.89	1.18	0.82	0.71	0.93	0.68	1.08	1.85	0.68	1.42		0.1526	0.1957	0.0654	0.1604	0.2558	0.5133	0.5606	0.8611	0.6518	0.4	0.2928	0.8211	0.6391	0.2665	0.2618	0.8929	0.9664	0.9993	0.6178	0.6475	0.1631	0.293	0.2386	0.2861		1.6096
	183			indolepropionate	LC/MS neg	32405		HMDB02302	3744			0.21	0.39	1.85	0.19	1.44	0.19	0.46	0.53	0.26	0.43	0.84		4.7659e-06	8.8707e-05	1.4287e-06	3.6965e-05	0.0039	0.0449	0.0401	0.2902	0.0412	0.2396	0.7034	0.9004	0.0717	0.1057	0.2157	0.8929	0.0822	0.8262	0.1596	0.6107	0.1067	0.2691	0.2658	0.3025		1.1243
	185			3-indoxyl sulfate	LC/MS neg	27672		HMDB00682	10258			0.87	1.19	1.38	1.85	1.16	0.64	1.28	1.33	1.86	1.08	1.16		0.2173	0.2608	0.3041	0.3864	0.2996	0.5361	0.0827	0.4182	0.9937	0.4638	0.8379	0.9135	0.1343	0.1484	0.9174	0.9539	0.6769	0.9814	0.7046	0.6475	0.1461	0.2922	0.2755	0.3083		0.9571
	186			kynurenine	LC/MS pos	15140	C00328	HMDB00684	161166			1.08	0.9	0.84	1.48	1.11	2.3	1.45	1.53	1.35	0.81	0.76		0.6542	0.4651	0.3944	0.4563	0.5575	0.6856	0.8369	1	0.1397	0.2682	0.7954	0.9119	0.3071	0.1866	0.823	0.9539	0.5961	0.9774	0.585	0.6423	0.4326	0.3719	0.3466	0.3374		0.8505
	202			serotonin (5HT)	LC/MS pos	2342	C00780	HMDB00259	5202			1	1	1	1	1	1	1	1	1	1	1		1	0.5814	1	0.7412	1	0.8655	1	1																		1
	210			tryptophan betaine	LC/MS pos	37097	C09213	HMDB61115	442106			1.42	0.56	0.39	1.45	3.09	1.83	0.84	2.01	1.88	0.58	0.88		0.2518	0.2769	0.1858	0.2828	0.584	0.6981	0.1167	0.4769	0.8254	0.4234	0.6262	0.8889	0.2172	0.1683	0.5147	0.9212	0.6001	0.9774	0.331	0.6219	0.0948	0.2602	0.7245	0.4575		1.3298
	217		Leucine, Isoleucine and Valine Metabolism	leucine	LC/MS pos	60	C00123	HMDB00687	6106			1.03	0.88	0.85	1.19	0.45	0.98	3.64	1.16	1.77	1.26	0.78		0.8341	0.5336	0.6948	0.6317	0.7578	0.8011	0.5522	0.8611	0.3267	0.3251	0.1145	0.8211	0.785	0.2927	0.5765	0.9212	0.7439	0.9814	0.0046	0.3022	0.3304	0.3416	0.7855	0.4651		1.3052
	220			4-methyl-2-oxopentanoate	LC/MS neg	22116	C00233	HMDB00695	70			1.27	1.03	0.81	1.66	1.7	1.36	2.47	1.14	1.07	0.94	0.58		0.1216	0.1719	0.0416	0.1095	0.56	0.6856	0.2172	0.6272	0.0476	0.2396	0.4936	0.8211	0.581	0.2561	0.3708	0.9103	0.3611	0.8815	0.7268	0.6541	0.2755	0.3294	0.0631	0.1753		0.7468
	223			isovalerate	LC/MS neg	34732	C08262	HMDB00718	10430			1.48	0.82	0.55	1.16	1.32	1.7	2.12	1.05	1.15	0.83	0.61		0.1029	0.1552	0.0986	0.2003	0.4254	0.6207	0.0411	0.2925	0.7414	0.412	0.6767	0.9004	0.189	0.1643	0.0863	0.851	0.645	0.9814	0.9491	0.7033	0.463	0.3853	0.031	0.1329		0.8926
	228			beta-hydroxyisovalerate	LC/MS neg	12129		HMDB00754	69362			0.97	0.78	0.81	0.91	0.96	0.93	1.04	0.74	1.54	1	1.04		0.2224	0.2618	0.8653	0.7142	0.0925	0.32	0.1836	0.5803	0.5496	0.3624	0.8134	0.9121	0.6479	0.2674	0.8656	0.9539	0.0132	0.613	0.8059	0.6804	0.7455	0.5019	0.8564	0.4764		1.4013
	236			alpha-hydroxyisovalerate	LC/MS neg	33937		HMDB00407	99823			0.96	0.86	0.9	0.93	0.85	0.85	1.24	1.03	0.89	0.99	1		0.2895	0.2906	0.7646	0.6655	0.1207	0.3429	0.2678	0.6856	0.7737	0.4174	0.6767	0.9004	0.0232	0.0717	0.2606	0.8929	0.9824	0.9993	0.0963	0.5334	0.8202	0.5226	0.8903	0.4863		1.2653
	246			isoleucine	LC/MS pos	1125	C00407	HMDB00172	6306			1.23	0.99	0.81	1.58	0.95	0.92	2.73	1.5	1.3	1.61	0.93		0.3685	0.3291	0.1628	0.2648	0.7683	0.8051	0.3566	0.7566	0.1341	0.2682	0.7802	0.9119	0.5881	0.2583	0.469	0.9103	0.8197	0.9949	0.3277	0.6219	0.0942	0.2602	0.8211	0.4753		1.2769
	249			3-methyl-2-oxovalerate	LC/MS neg	15676	C00671	HMDB03736	47			1.49	1.26	0.85	2.33	1.93	1.49	1.41	1.41	1.54	1.38	0.83		0.0107	0.0288	0.0044	0.0205	0.0614	0.2402	0.3925	0.769	0.0064	0.2072	0.4486	0.8211	0.2535	0.179	0.108	0.886	0.0722	0.8262	0.2917	0.6219	0.6871	0.4845	0.3079	0.3276		0.6979
	258			valine	LC/MS pos	1649	C00183	HMDB00883	6287			1.25	1.01	0.81	1.33	1.35	1.27	1.32	1.08	0.89	1.11	0.8		0.0062	0.0196	0.0019	0.0111	0.6971	0.7671	0.0186	0.1887	0.1482	0.2736	0.1941	0.8211	0.3691	0.2046	0.3401	0.9103	0.7446	0.9814	0.348	0.6219	0.3183	0.3413	0.036	0.1404		0.9148
	261			3-methyl-2-oxobutyrate	LC/MS neg	21047	C00141	HMDB00019	49			1.39	1.34	0.97	1.92	1.62	1.58	1.77	1.6	1.25	1.23	0.82		0.0043	0.0152	0.005	0.0228	0.0086	0.0755	0.9328	1	0.0157	0.2073	0.3355	0.8211	0.3662	0.2046	0.1886	0.8929	0.2566	0.8815	0.2301	0.6219	0.6845	0.4844	0.2269	0.2771		0.6624
	262			isobutyrylcarnitine	LC/MS pos	33441		HMDB00736	168379			0.97	1.16	1.2	1.17	0.48	0.72	1.73	1.76	1.07	1.66	1.48		0.5574	0.4218	0.8039	0.6826	0.3583	0.5865	0.3164	0.7191	0.8596	0.4289	0.0944	0.8211	0.0392	0.0816	0.561	0.9212	0.2776	0.8815	0.9418	0.7032	0.2352	0.3227	0.0844	0.189		1.1447
	264			3-hydroxyisobutyrate	GC/MS	1549	C06001	HMDB00336	87			1.22	0.89	0.73	1.75	0.77	1.3	1.99	0.76	0.99	0.98	0.59		0.0594	0.1126	0.1019	0.2028	0.2372	0.4947	0.0194	0.1909	0.4993	0.3447	0.1749	0.8211	0.1415	0.1484	0.0814	0.8464	0.2743	0.8815	0.8585	0.6839	0.7948	0.5126	0.0249	0.1217		0.9437
	268		Methionine, Cysteine, SAM and Taurine Metabolism	methionine	LC/MS pos	1302	C00073	HMDB00696	6137			0.75	1.07	1.43	0.57	0.57	0.68	1.27	1.26	1.03	1.14	1.45		0.0183	0.0445	0.011	0.0423	0.6718	0.7542	0.013	0.1514	0.2177	0.3024	0.2252	0.8211	0.0329	0.0807	0.5228	0.9212	0.1282	0.8349	0.6974	0.6475	0.6221	0.4541	0.0129	0.0956		1.0816
	283			2-aminobutyrate	LC/MS pos	32348	C02261	HMDB00650	439691			2.03	1.65	0.82	2.28	2.01	2.48	2.54	1.69	1.35	1.62	0.67		3.0641e-07	1.1401e-05	2.0416e-07	1.1621e-05	0.0001	0.0046	0.113	0.4769	0.0466	0.2396	0.3877	0.8211	0.0339	0.0807	0.0211	0.7278	0.0428	0.8262	0.1444	0.5878	0.0222	0.1845	0.0047	0.0622		0.9237
	284			2-hydroxybutyrate (AHB)	GC/MS	21044	C05984	HMDB00008	440864			2.24	1.42	0.63	3.41	1.63	2.66	3.95	1.11	1.89	2.14	0.54		0.0001	0.0009	3.2083e-05	0.0004	0.0332	0.1673	0.0486	0.3272	0.19	0.295	0.4969	0.8211	0.0108	0.0696	0.0452	0.7278	0.8963	0.9971	0.5508	0.6339	0.1585	0.293	0.0176	0.1171		0.9209
	285			cysteine	GC/MS	31453	C00097	HMDB00574	5862			0.78	0.64	0.82	0.99	1.35	1.03	0.82	0.79	0.43	0.85	0.71		0.0784	0.1309	0.301	0.3842	0.0266	0.1499	0.2674	0.6856	0.8436	0.4274	0.4314	0.8211	0.976	0.3354	0.4467	0.9103	0.3162	0.8815	0.1734	0.6219	0.5123	0.4062	0.1098	0.2099		0.9066
	301		Urea cycle; Arginine and Proline Metabolism	arginine	LC/MS pos	1638	C00062	HMDB00517	232			0.81	0.89	1.1	0.66	1.27	0.94	0.68	1.17	1.18	0.72	1.17		0.227	0.2618	0.088	0.1941	0.5082	0.6724	0.3813	0.7633	0.0669	0.2438	0.7202	0.9004	0.538	0.2459	0.1165	0.886	0.8234	0.9949	0.0156	0.4157	0.1328	0.279	0.4249	0.3696		1.0128
	302			urea	GC/MS	1670	C00086	HMDB00294	1176			1.51	1.07	0.7	1.41	1.11	1.56	2.02	1.24	1.3	0.93	0.73		0.0004	0.0022	0.0001	0.0009	0.5057	0.6724	0.0044	0.0734	0.2722	0.3246	0.1405	0.8211	0.2211	0.1683	0.1087	0.886	0.1451	0.8815	0.7331	0.656	0.6454	0.4646	0.0724	0.1859		0.9245
	303			ornithine	GC/MS	35832	C00077	HMDB03374	6262			0.88	0.73	0.83	1.21	0.9	1.05	1.03	1.06	1.03	0.64	0.87		0.7317	0.495	0.6824	0.629	0.4445	0.6207	0.7468	0.9805	0.4683	0.3447	0.6871	0.9004	0.6656	0.2704	0.8977	0.9539	0.971	0.9993	0.3227	0.6219	0.2395	0.3233	0.7537	0.4575		0.7831
	304			proline	LC/MS pos	1898	C00148	HMDB00162	145742			0.63	0.81	1.29	0.5	1.2	0.61	0.73	0.99	1.29	0.63	1.26		0.0025	0.0102	0.0006	0.0044	0.1359	0.3586	0.0797	0.417	0.1252	0.2682	0.9562	0.918	0.0778	0.1087	0.3766	0.9103	0.7542	0.9814	0.4702	0.6219	0.1205	0.2738	0.1978	0.2529		1.3307
	305			citrulline	LC/MS pos	2132	C00327	HMDB00904	9750			0.73	0.71	0.97	0.68	1.22	0.76	0.67	0.81	0.98	0.54	0.94		0.0014	0.0062	0.0024	0.0127	0.003	0.0402	0.983	1	0.1404	0.2682	0.9277	0.918	0.1271	0.1452	0.2131	0.8929	0.1955	0.8815	0.8884	0.6876	0.0071	0.184	0.8417	0.4763		1.1603
	312			dimethylarginine (SDMA + ADMA)	LC/MS pos	36808	C03626	HMDB01539	123831			1.03	0.86	0.83	1.35	1.17	0.64	2.26	1	0.46	2.06	0.9		0.471	0.3702	0.8558	0.7142	0.2748	0.5201	0.2724	0.6882	0.1736	0.2842	0.8713	0.9135	0.1105	0.1334	0.4158	0.9103	0.7962	0.9949	0.4665	0.6219	0.3018	0.3357	0.6331	0.4392		0.7124
	318			N-alpha-acetylornithine	LC/MS pos	15630	C00437	HMDB03357	439232			0.57	0.53	0.92	0.68	0.71	0.39	0.7	0.65	0.34	0.8	1.04		6.2502e-05	0.0005	0.0008	0.0052	7.7859e-05	0.0032	0.4301	0.8136	0.4523	0.3447	0.075	0.8211	0.0291	0.0787	0.2593	0.8929	0.0176	0.613	0.2159	0.6219	0.2043	0.3015	0.8225	0.4753		1.5696
	320			N-methyl proline	LC/MS pos	37431			557			0.34	0.22	0.66	0.07	1.7	1.55	0.6	1.17	1.35	0.58	1.01		0.2762	0.2854	0.4137	0.4728	0.1192	0.3415	0.4934	0.8447	0.0603	0.2438	0.5128	0.8303	0.095	0.1217	0.2621	0.8929	0.8496	0.9949	0.031	0.4458	0.0333	0.2074	0.347	0.3374		15.3291
	322			trans-4-hydroxyproline	GC/MS	32319	C01157	HMDB00725	5810			0.73	0.94	1.29	0.76	0.98	0.8	0.9	0.86	1.14	0.86	1.08		0.0873	0.1413	0.0286	0.0849	0.582	0.6981	0.1632	0.5645	0.1259	0.2682	0.8058	0.9119	0.1493	0.1484	0.6061	0.9297	0.243	0.8815	0.6698	0.6475	0.2022	0.3015	0.4131	0.3696		1.4168
	324			pro-hydroxy-pro	LC/MS pos	35127		HMDB06695	11673055			0.69	1.02	1.48	0.64	0.71	0.71	1.37	1.04	1.75	1.81	1.63		0.4211	0.3528	0.2026	0.2972	0.904	0.8655	0.3337	0.724	0.4044	0.3447	0.548	0.8524	0.0847	0.1132	0.9205	0.9539	0.6288	0.9814	0.1399	0.5878	0.2943	0.3327	0.145	0.2452		1.9496
	328		Creatine Metabolism	creatine	LC/MS pos	27718	C00300	HMDB00064	586			1.3	1.11	0.86	1.46	1.46	1.42	1.17	1.03	2.25	1.27	1.01		0.0609	0.1133	0.0205	0.0679	0.2533	0.5133	0.3154	0.7191	0.1462	0.2736	0.4551	0.8211	0.1955	0.1643	0.6152	0.9315	0.7032	0.9814	0.3847	0.6219	0.4168	0.3664	0.6154	0.4392		0.8782
	329			creatinine	LC/MS pos	513	C00791	HMDB00562	588			0.97	1.02	1.05	0.97	1.22	1.1	0.89	1.39	0.84	0.73	1.02		0.99	0.5814	0.8993	0.7272	0.9849	0.8655	0.9028	1	0.7722	0.4174	0.1749	0.8211	0.1387	0.1484	0.5247	0.9212	0.6643	0.9814	0.3504	0.6219	0.0692	0.2527	0.6282	0.4392		0.9179
	360		Glutathione Metabolism	5-oxoproline	LC/MS neg	1494	C01879	HMDB00267	7405			0.74	0.67	0.91	0.92	0.91	0.69	0.99	0.72	0.42	0.89	0.82		0.0017	0.0072	0.008	0.0325	0.0015	0.0232	0.5286	0.8575	0.4499	0.3447	0.7312	0.9004	0.0164	0.0696	0.7283	0.9324	0.19	0.8815	0.0061	0.3022	0.3288	0.3416	0.4201	0.3696		1.0807
	370	Peptide	Gamma-glutamyl Amino Acid	gamma-glutamylglutamine	LC/MS pos	2730	C05283	HMDB11738	150914			0.71	0.72	1.02	0.64	1	0.63	1.1	1.22	0.35	1.08	1.16		0.1373	0.1903	0.1045	0.2051	0.1071	0.3331	0.9682	1	0.3103	0.3246	0.8268	0.9135	0.046	0.0893	0.9775	0.9582	0.8181	0.9949	0.0785	0.5249	0.6945	0.4859	0.7181	0.4575		1.4049
	373			gamma-glutamylisoleucine*	LC/MS pos	34456		HMDB11170	14253342			1.18	1.11	0.94	1.53	1.52	1.24	0.98	1.29	1.12	0.9	0.87		0.2695	0.2823	0.1403	0.2443	0.2767	0.5201	0.7638	0.9805	0.3218	0.3246	0.4165	0.8211	0.2694	0.183	0.8295	0.9539	0.0788	0.8262	0.8815	0.6876	0.3156	0.3402	0.3482	0.3374		0.7891
	374			gamma-glutamylleucine	LC/MS pos	18369		HMDB11171	151023			0.93	0.69	0.74	1.15	1.3	0.96	0.88	0.82	0.72	0.6	0.7		0.0047	0.0163	0.6504	0.611	0.0014	0.0232	0.0127	0.1514	0.6671	0.4	0.834	0.9135	0.6537	0.2674	0.4235	0.9103	0.292	0.8815	0.4986	0.6219	0.0653	0.2515	0.0323	0.1357		0.9662
	376			gamma-glutamylmethionine	LC/MS pos	37539			7009567			0.7	0.83	1.2	0.43	0.71	0.45	1.6	1.01	0.85	1.26	1.26		0.0521	0.103	0.0164	0.0577	0.2963	0.5358	0.2441	0.6509	0.1778	0.2842	0.5316	0.8384	0.0594	0.0998	0.4532	0.9103	0.6966	0.9814	0.4588	0.6219	0.4553	0.382	0.1552	0.2468		1.7167
	377			gamma-glutamylphenylalanine	LC/MS pos	33422		HMDB00594	111299			0.91	0.77	0.85	1.22	1.08	0.85	1.07	1.02	0.59	0.75	0.81		0.0629	0.116	0.3305	0.409	0.02	0.1304	0.2073	0.6247	0.7913	0.4196	0.8985	0.9135	0.3684	0.2046	0.8925	0.9539	0.9843	0.9993	0.0755	0.5249	0.0303	0.1968	0.4232	0.3696		0.884
	380			gamma-glutamyltyrosine	LC/MS pos	2734		HMDB11741	94340			0.68	0.74	1.09	0.69	0.43	0.75	0.95	0.98	0.71	1.1	1.31		0.0106	0.0288	0.0067	0.0291	0.0298	0.1623	0.6626	0.9376	0.4009	0.3447	0.1587	0.8211	0.3757	0.2048	0.6786	0.9324	0.677	0.9814	0.4338	0.6219	0.8622	0.5363	0.1824	0.2529		1.4069
	381			gamma-glutamylvaline	LC/MS pos	32393		HMDB11172	7015683			1.16	1.07	0.93	1.68	1.16	0.97	1.38	1.18	1.02	1.17	0.9		0.2598	0.2775	0.1069	0.207	0.4533	0.6251	0.4733	0.8394	0.5731	0.3691	0.9918	0.9263	0.2834	0.1856	0.3681	0.9103	0.6586	0.9814	0.9614	0.7046	0.4735	0.3894	0.7408	0.4575		0.8383
	383		Dipeptide Derivative	carnosine	LC/MS neg	1768	C00386	HMDB00033	439224			0.89	1.32	1.49	1	0.88	0.77	1	1	3.21	1	1.65		0.4608	0.3682	0.5786	0.5659	0.3761	0.5938	0.2208	0.628			0.5	0.8211	0.4226	0.2171					0.5	0.6219			0.1552	0.2468		0.4571
	479		Dipeptide	glycylleucine	LC/MS pos	34398	C02155	HMDB00759	92843			1.73	1.05	0.61	1	4.62	1	1	1	1	1.14	0.61		0.0785	0.1309	0.0274	0.0822	0.7585	0.8011	0.1071	0.4759			0.2143	0.8211									0.4226	0.3664	0.2665	0.3025		0.2448
	534			leucylleucine	LC/MS neg	36756	C11332	HMDB28933	76807			1.08	1.05	0.97	1	1.41	1	1	1	1	1.14	0.97		0.3252	0.3063	0.1555	0.2567	0.3788	0.5938	0.6624	0.9376			0.5	0.8211									0.4226	0.3664	0.7637	0.4592		0.7109
	588			phenylalanylphenylalanine	LC/MS neg	38150			6993090;6993089			2.41	1.13	0.47	1.31	12.53	0.75	1.46	1.18	0.88	0.91	0.3		0.2543	0.2769	0.1006	0.2016	0.655	0.7507	0.3155	0.7191	0.2789	0.3246	0.2661	0.8211	0.2656	0.1825	0.1835	0.8929	0.88	0.9971	0.4465	0.6219	0.5616	0.4327	0.1627	0.2482		0.8022
	640			threonylphenylalanine	LC/MS pos	31530			4099799;4099798			1.65	1	0.61	1	4.25	1	1	1	1	1	0.61		0.2275	0.2618	0.1036	0.2048	1	0.8655	0.1712	0.5716			0.5	0.8211											0.3434	0.3374		0.2355
	699		Polypeptide	HWESASXX*	LC/MS pos	32836						4.67	4.75	1.02	1.77	4.54	5.25	5.95	3.42	8.76	12.72	1.67		6.5555e-09	1.1393e-06	1.217e-07	8.6596e-06	1.0557e-07	1.7542e-05	0.8105	1	0.0807	0.2438	0.0957	0.8211	0.0204	0.0717	0.0089	0.7278	0.0953	0.8262	0.0886	0.5249	0.0008	0.1298	0.332	0.3352		0.6619
	737	Carbohydrate	Glycolysis, Gluconeogenesis, and Pyruvate Metabolism	1,5-anhydroglucitol (1,5-AG)	GC/MS	20675	C07326	HMDB02712	64960			1	0.83	0.83	0.86	1.01	1.23	1.06	0.95	0.7	0.74	0.78		0.422	0.3528	0.9494	0.7412	0.208	0.467	0.297	0.7128	0.0566	0.2438	0.9474	0.918	0.4945	0.2362	0.6121	0.9315	0.5767	0.9774	0.1783	0.6219	0.0631	0.2515	0.0718	0.1859		1.5177
	740			glucose	GC/MS	20488	C00031	HMDB00122	79025			1.35	1.26	0.93	1.96	0.73	1.13	3.2	1.63	2.13	1.57	0.94		0.2227	0.2618	0.0916	0.1977	0.3849	0.6004	0.497	0.8447	0.1481	0.2736	0.4305	0.8211	0.9864	0.3377	0.2426	0.8929	0.7231	0.9814	0.0694	0.5249	0.3218	0.3416	0.8808	0.483		0.6278
	756			pyruvate	GC/MS	599	C00022	HMDB00243	1060			1.14	0.95	0.83	2.67	0.99	1.1	1.38	1.81	0.85	1.14	0.93		0.8499	0.5377	0.8059	0.6826	0.6823	0.7593	0.5756	0.8614	0.4752	0.3447	0.9174	0.918	0.8551	0.3081	0.7321	0.9324	0.9632	0.9993	0.677	0.6475	0.8443	0.5323	0.4437	0.3756		0.5645
	757			lactate	GC/MS	527	C00186	HMDB00190	612			0.84	0.75	0.89	1.82	0.77	1.06	1.2	0.84	0.87	0.63	0.65		0.2434	0.2751	0.2314	0.3136	0.1357	0.3586	0.7619	0.9805	0.2003	0.2972	0.5141	0.8303	0.7577	0.2889	0.9435	0.9582	0.4007	0.8815	0.6929	0.6475	0.1948	0.2942	0.2077	0.2604		0.9036
	760			glycerate	GC/MS	1572	C00258	HMDB00139	752			1.06	1.34	1.26	1.17	1.52	1.38	1.38	1.7	1.85	1.15	1.13		0.0546	0.1051	0.4883	0.5035	0.0166	0.1203	0.1205	0.4769	0.9773	0.4574	0.7577	0.9079	0.3974	0.2148	0.0242	0.7278	0.1532	0.8815	0.0446	0.476	0.7959	0.5126	0.5022	0.3985		1.0329
	774		Pentose Metabolism	ribose	GC/MS	12083	C00121	HMDB00283	5779			2.1	1.5	0.71	1.25	3.61	5.21	1.34	2.4	3.37	0.77	0.71		0.2555	0.2769	0.1464	0.248	0.2314	0.493	0.8538	1	0.5	0.3447	0.3491	0.8211	0.2717	0.1831	0.7226	0.9324	0.7281	0.9814	0.0197	0.4218	0.4094	0.3664	0.6129	0.4392		0.2936
	775			ribitol	GC/MS	15772	C00474	HMDB00508	6912			0.93	0.78	0.83	1	1	0.81	3.3	0.65	1.34	1.53	0.67		0.7219	0.4926	0.6676	0.621	0.4367	0.6207	0.7509	0.9805					0.4226	0.2171	0.1848	0.8929	0.1817	0.8815	0.5	0.6219	0.7105	0.4895	0.1834	0.2529		0.3077
	781			xylitol	GC/MS	4966	C00379	HMDB02917	6912			0.97	1.27	1.31	1.3	0.65	0.84	1.31	0.97	1.9	1.9	1.44		0.2912	0.2906	0.9733	0.7412	0.135	0.3586	0.2027	0.6177	0.5	0.3447	0.5	0.8211	0.4226	0.2171	0.1462	0.8929	0.391	0.8815	0.3995	0.6219	0.2289	0.3227	0.1306	0.2379		0.6226
	785			threitol	GC/MS	35854	C16884	HMDB04136	169019			0.93	0.87	0.93	1.42	1.41	0.89	0.71	0.75	0.75	1.23	0.87		0.6434	0.4651	0.761	0.6644	0.351	0.5832	0.5769	0.8614	0.5	0.3447	0.5	0.8211	0.4226	0.2171	0.2593	0.8929	0.1992	0.8815	0.5	0.6219	0.4545	0.382	0.4882	0.3959		0.4903
	787			arabitol	GC/MS	38075	C01904	HMDB01851	94154			0.56	0.54	0.97	1.37	0.54	0.6	1.02	1.59	0.64	1.63	1.61		0.2218	0.2618	0.2278	0.3117	0.1189	0.3415	0.722	0.9772	0.8756	0.4315	0.5	0.8211	0.2482	0.1783	0.705	0.9324	0.5992	0.9774	0.5	0.6219	0.9087	0.549	0.6391	0.4392		0.617
	841		Fructose, Mannose and Galactose Metabolism	fructose	GC/MS	577	C00095	HMDB00660	5984			0.76	0.83	1.09	0.92	1.02	1.16	1.51	0.75	1.09	1.22	0.83		0.5561	0.4218	0.3305	0.409	0.4564	0.6267	0.8646	1	0.7252	0.4057	0.9813	0.9252	0.672	0.2712	0.7391	0.9324	0.3096	0.8815	0.406	0.6219	0.5326	0.4128	0.8314	0.4763		1.3206
	847			mannose	GC/MS	584	C00159	HMDB00169	18950			1.66	1.26	0.76	2	0.87	1.44	3.34	1.23	1.64	2.26	0.83		0.0156	0.0387	0.0042	0.0199	0.2933	0.5356	0.112	0.4769	0.2583	0.3246	0.4339	0.8211	0.1969	0.1643	0.2057	0.8929	0.4734	0.9415	0.0432	0.476	0.013	0.1845	0.8693	0.4794		0.8406
	851			mannitol	GC/MS	15335	C00392	HMDB00765	6251			0.62	0.63	1.01	1	0.65	0.95	0.81	1.16	1	0.84	1.19		0.3367	0.3092	0.2113	0.3009	0.259	0.5133	0.9448	1			0.5	0.8211	0.5252	0.2419	0.4226	0.9103	0.591	0.9774			0.4226	0.3664	0.2	0.254		0.4247
	911		Aminosugar Metabolism	erythronate*	GC/MS	33477		HMDB00613	2781043			0.77	0.92	1.19	0.57	0.76	0.71	1.24	0.88	1.23	1.1	1.21		0.1544	0.1969	0.055	0.1397	0.4965	0.668	0.2953	0.7128	0.293	0.3246	0.4089	0.8211	0.2173	0.1683	0.9819	0.9582	0.4196	0.9121	0.1046	0.5343	0.6055	0.4515	0.1588	0.2482		1.2733
	917	Energy	TCA Cycle	citrate	LC/MS neg	1564	C00158	HMDB00094	311			1.01	1	1	1.01	0.96	1	1.02	1	1.07	1.02	1.02		0.9158	0.5679	0.6895	0.629	0.813	0.8188	0.8972	1	0.795	0.4196	0.7826	0.9119	0.952	0.3315	0.7001	0.9324	0.9132	0.9971	0.1226	0.5615	0.7887	0.5126	0.553	0.4169		1.0249
	922			alpha-ketoglutarate	GC/MS	33453	C00026	HMDB00208	51			1.01	1.09	1.08	1.05	1.45	0.76	1.48	1.26	2.2	0.92	1.16		0.6082	0.4482	0.9623	0.7412	0.3542	0.5855	0.3989	0.7776	0.9714	0.4572	0.7117	0.9004	0.4437	0.2224	0.6696	0.9324	0.5682	0.9774	0.5429	0.6339	0.617	0.4541	0.4902	0.3959		0.9372
	925			succinate	GC/MS	1437	C00042	HMDB00254	1110			1.32	1.16	0.87	4.77	2.54	1.32	1.44	0.8	1.02	2.81	0.66		0.3201	0.3054	0.1531	0.2567	0.373	0.5938	0.6642	0.9376	0.0789	0.2438	0.5769	0.8693	0.4998	0.2362	0.9714	0.9582	0.2039	0.8815	0.5	0.6219	0.4495	0.382	0.3201	0.3304		0.2902
	926			fumarate	GC/MS	1643	C00122	HMDB00134	444972			1.01	0.93	0.92	1.29	0.85	0.93	3.01	1.1	0.8	0.81	0.58		0.9133	0.5679	0.6973	0.6317	0.7801	0.8102	0.9335	1	0.1383	0.2682	0.6636	0.9004	0.6018	0.2602	0.3293	0.9103	0.7584	0.9814	0.4002	0.6219	0.0451	0.2223	0.5192	0.4041		0.8684
	927			malate	GC/MS	1303	C00149	HMDB00156	525			1.19	1	0.84	2.19	1.12	1.35	1.21	0.92	1.24	1.01	0.71		0.4336	0.3595	0.2739	0.3592	0.7581	0.8011	0.2386	0.6453	0.2668	0.3246	0.7661	0.9119	0.689	0.2741	0.6048	0.9297	0.5332	0.9774	0.6365	0.6475	0.9052	0.549	0.1474	0.2452		0.6978
	936		Oxidative Phosphorylation	acetylphosphate	GC/MS	15488	C00227	HMDB01494	186			1.23	0.94	0.77	1.63	0.83	1.73	1.84	1.1	0.59	2.25	0.88		0.289	0.2906	0.137	0.2422	0.9926	0.8655	0.2088	0.6247	0.6673	0.4	0.6621	0.9004	0.2928	0.1864	0.5078	0.9212	0.7432	0.9814	0.2201	0.6219	0.3477	0.3511	0.6172	0.4392		1.0827
	938			phosphate	GC/MS	11438	C00009	HMDB01429	1061			1.48	1.13	0.76	1.68	1.81	1.85	1.43	1.46	1.24	1.02	0.75		0.0061	0.0196	0.0016	0.0098	0.1856	0.4283	0.1007	0.4717	0.0162	0.2073	0.1444	0.8211	0.0199	0.0717	0.3512	0.9103	0.8987	0.9971	0.0049	0.3022	0.8943	0.5472	0.0543	0.1638		0.9626
	940	Lipid	Medium Chain Fatty Acid	caproate (6:0)	LC/MS neg	32489	C01585	HMDB00535	8892			1.25	1.17	0.94	1.29	0.87	1.48	1.51	1.36	1.34	1.81	1.13		0.0211	0.0505	0.0108	0.042	0.0591	0.2395	0.581	0.8614	0.0727	0.2438	0.0576	0.8211	0.0517	0.0931	0.0807	0.8464	0.4834	0.9471	0.4588	0.6219	0.0283	0.1963	0.5718	0.4242		0.967
	941			heptanoate (7:0)	LC/MS neg	1644	C17714	HMDB00666	8094			0.97	0.89	0.93	0.85	0.68	1.16	1.05	0.97	1.03	1.39	1.16		0.7061	0.485	0.9588	0.7412	0.441	0.6207	0.4767	0.8394	0.097	0.2523	0.2287	0.8211	0.3605	0.2037	0.8758	0.9539	0.667	0.9814	0.8639	0.6839	0.1938	0.2942	0.3932	0.358		1.3448
	942			caprylate (8:0)	LC/MS neg	32492	C06423	HMDB00482	379			0.9	0.82	0.91	0.84	0.62	0.97	1.27	0.89	1.06	1.42	1.15		0.6162	0.4525	0.7603	0.6644	0.3284	0.5596	0.5509	0.8611	0.1769	0.2842	0.2149	0.8211	0.762	0.2896	0.7445	0.9332	0.4545	0.9314	0.0006	0.1517	0.1328	0.279	0.4381	0.3725		1.5013
	943			pelargonate (9:0)	LC/MS neg	12035	C01601	HMDB00847	8158			0.79	0.78	0.98	0.85	0.53	0.79	1.22	0.83	1	1.24	1.14		0.3131	0.3026	0.2099	0.3009	0.2263	0.4884	0.9999	1	0.3122	0.3246	0.3125	0.8211	0.1273	0.1452	0.9643	0.9582	0.3334	0.8815	0.9879	0.7135	0.3495	0.3511	0.3852	0.3576		1.3818
	944			caprate (10:0)	LC/MS neg	1642	C01571	HMDB00511	2969			0.88	0.82	0.93	1	0.61	0.92	1.25	0.78	1.03	1.24	1.02		0.5781	0.4316	0.5451	0.5354	0.3204	0.5596	0.7189	0.9772	0.9051	0.4372	0.3727	0.8211	0.5441	0.2476	0.8685	0.9539	0.2246	0.8815	0.8086	0.6804	0.3149	0.3402	0.7846	0.4651		1.2751
	945			undecanoate (11:0)	LC/MS neg	12067	C17715	HMDB00947	8180			1.14	1.02	0.9	1.69	1.08	0.93	1.28	1.06	1.21	1.32	0.97		0.6261	0.4578	0.337	0.4135	0.7991	0.8146	0.5581	0.8611	0.3034	0.3246	0.9294	0.918	0.6087	0.2611	0.6322	0.9324	0.7869	0.9894	0.0312	0.4458	0.0732	0.2593	0.9581	0.5066		0.7534
	947			laurate (12:0)	LC/MS neg	1645	C02679	HMDB00638	3893			1.07	0.93	0.87	1.03	0.77	1.21	1.31	0.9	0.9	1.34	0.94		0.3174	0.3054	0.2556	0.3384	0.5473	0.6856	0.1441	0.527	0.9578	0.4547	0.2107	0.8211	0.3441	0.1978	0.5763	0.9212	0.457	0.9314	0.7236	0.6541	0.1595	0.293	0.6842	0.4502		1.1525
	948			5-dodecenoate (12:1n7)	LC/MS neg	33968		HMDB00529	5312378			3.61	1.25	0.35	3.8	4.47	6.6	2.66	1.84	2.23	2.37	0.48		1.844e-06	5.1459e-05	3.2861e-07	1.3361e-05	0.061	0.2402	0.0012	0.0338	0.0017	0.2072	0.3499	0.8211	0.0375	0.0807	0.0686	0.8464	0.7312	0.9814	0.6543	0.6475	0.1882	0.293	0.0271	0.1217		0.8159
	950		Long Chain Fatty Acid	myristate (14:0)	LC/MS neg	1365	C06424	HMDB00806	11005			1.39	0.98	0.7	1.17	1.42	1.81	1.07	1.05	0.94	1.07	0.75		0.0046	0.016	0.0022	0.0123	0.8534	0.8366	0.006	0.088	0.6592	0.4	0.2662	0.8211	0.1775	0.1635	0.9587	0.9582	0.7877	0.9894	0.5576	0.6339	0.8636	0.5363	0.1025	0.2018		1.2569
	951			myristoleate (14:1n5)	LC/MS neg	32418	C08322	HMDB02000	5281119			3.08	1	0.32	4.43	2.64	4.23	2.16	1.41	1	1.67	0.42		2.938e-07	1.1401e-05	8.2972e-08	7.8716e-06	0.5099	0.6724	1.4781e-05	0.0014	0.0512	0.2438	0.2138	0.8211	0.003	0.0411	0.0583	0.8464	0.8229	0.9949	0.8946	0.6876	0.0343	0.2074	0.0034	0.0539		0.9053
	953			palmitate (16:0)	LC/MS neg	1336	C00249	HMDB00220	985			1.61	1.06	0.66	1.43	1.62	2.43	1.23	0.96	1.17	1.03	0.6		0.0003	0.0018	9.1493e-05	0.0008	0.6538	0.7507	0.0023	0.0461	0.4253	0.3447	0.0415	0.8211	0.0371	0.0807	0.5479	0.9212	0.6318	0.9814	0.2923	0.6219	0.9104	0.549	0.0071	0.0687		1.1829
	954			palmitoleate (16:1n7)	LC/MS neg	33447	C08362	HMDB03229	445638			3.4	1.22	0.36	3.11	5.88	9.04	3.32	1.49	1.44	2.28	0.32		6.009e-06	9.7983e-05	1.1213e-06	3.3729e-05	0.1241	0.3495	0.0012	0.0338	0.0759	0.2438	0.3577	0.8211	0.0061	0.0627	0.1602	0.8929	0.8714	0.9971	0.5811	0.6423	0.0988	0.2602	0.007	0.0687		0.9877
	956			margarate (17:0)	LC/MS neg	1121		HMDB02259	10465			1.43	1	0.7	1.04	1.62	2.06	1.05	1.05	1.01	1.02	0.7		0.0147	0.0369	0.0063	0.0278	0.9226	0.8655	0.0168	0.1842	0.9658	0.4559	0.1674	0.8211	0.1446	0.1484	0.858	0.9539	0.9257	0.9993	0.922	0.6994	0.8861	0.5438	0.0913	0.1926		1.4595
	957			10-heptadecenoate (17:1n7)	LC/MS neg	33971			5312435			2.66	1.07	0.4	2.08	3.79	6.54	2.37	1.03	1.1	1.6	0.32		8.5615e-06	0.0001	1.968e-06	4.6676e-05	0.3677	0.5938	0.0004	0.0157	0.3467	0.3318	0.3928	0.8211	0.0179	0.0696	0.1365	0.8929	0.6811	0.9814	0.5541	0.6339	0.2915	0.3327	0.0032	0.0539		1.121
	958			stearate (18:0)	LC/MS neg	1358	C01530	HMDB00827	5281			1.25	1.07	0.85	1.06	1.38	1.65	1	1.05	1.09	1.07	0.83		0.0674	0.1204	0.0212	0.0693	0.5228	0.6788	0.1545	0.5403	0.8257	0.4234	0.2657	0.8211	0.1423	0.1484	0.949	0.9582	0.5817	0.9774	0.8167	0.6804	0.9656	0.5611	0.1926	0.2529		1.2897
	960			oleate (18:1n9)	GC/MS	1359	C00712	HMDB00207	445639			2.95	1.02	0.35	3.47	4.03	8.42	2.74	1.01	1.02	2.29	0.3		2.2997e-05	0.0002	5.5233e-06	9.247e-05	0.4261	0.6207	0.0006	0.0227	0.0253	0.2396	0.392	0.8211	0.0363	0.0807	0.0665	0.8464	0.5834	0.9774	0.9434	0.7032	0.3589	0.3572	0.0026	0.0539		0.8326
	962			cis-vaccenate (18:1n7)	GC/MS	33970	C08367	HMDB03231	5282761			2.65	0.66	0.25	3.11	2.78	5.7	3.37	1.32	0.85	1.28	0.31		4.3051e-06	8.8707e-05	1.2732e-05	0.0002	0.1661	0.409	3.6717e-06	0.0007	0.1063	0.2523	0.3459	0.8211	0.0509	0.0931	0.0935	0.8605	0.6531	0.9814	0.627	0.6475	0.8809	0.5438	0.0065	0.0687		0.9219
	966			nonadecanoate (19:0)	LC/MS neg	1356	C16535	HMDB00772	12591			1.14	1.08	0.95	0.93	1.49	1.54	0.95	1.06	1.11	1.05	0.87		0.4168	0.3525	0.2121	0.3009	0.4299	0.6207	0.7136	0.9772	0.7672	0.4166	0.0061	0.8211	0.3654	0.2046	0.6707	0.9324	0.6351	0.9814	0.8669	0.6839	0.9371	0.5586	0.5086	0.3985		1.312
	967			10-nonadecenoate (19:1n9)	LC/MS neg	33972		HMDB13622	5312513			2.46	1.3	0.53	2.08	3.64	5.5	2.57	1.16	1.18	2.41	0.44		7.6645e-05	0.0006	1.526e-05	0.0002	0.1116	0.3331	0.0093	0.1225	0.2878	0.3246	0.3289	0.8211	0.0631	0.1026	0.2036	0.8929	0.9559	0.9993	0.1895	0.6219	0.3429	0.35	0.0199	0.1183		1
	972			eicosenoate (20:1n9 or 11)	LC/MS neg	33587			5282768			2.6	1.41	0.54	1.86	4.01	7.65	2.23	1.55	1.31	2.71	0.45		0.0003	0.0018	8.0064e-05	0.0007	0.0676	0.2562	0.0451	0.315	0.4308	0.3447	0.3468	0.8211	0.058	0.0987	0.3431	0.9103	0.5785	0.9774	0.2629	0.6219	0.351	0.3511	0.0871	0.189		1.0601
	984		Polyunsaturated Fatty Acid (n3 and n6)	stearidonate (18:4n3)	LC/MS neg	33969	C16300	HMDB06547	5312508			2.05	0.83	0.4	2.03	1.97	2.74	2.12	1.26	0.88	1.85	0.61		0.0002	0.001	0.0002	0.0011	0.449	0.6217	0.0002	0.009	0.0987	0.2523	0.2623	0.8211	0.0515	0.0931	0.4711	0.9103	0.6838	0.9814	0.7032	0.6475	0.3094	0.3388	0.0732	0.1859		0.9741
	985			eicosapentaenoate (EPA; 20:5n3)	LC/MS neg	18467	C06428	HMDB01999	446284			1.94	1.39	0.71	2.29	2.19	2.17	1.75	1.39	1.74	1.41	0.71		4.4658e-06	8.8707e-05	1.1851e-06	3.3729e-05	0.0057	0.0577	0.027	0.225	0.2158	0.3024	0.0696	0.8211	0.0331	0.0807	0.4048	0.9103	0.321	0.8815	0.1554	0.6038	0.304	0.3364	0.0774	0.1875		0.8965
	986			docosapentaenoate (n3 DPA; 22:5n3)	LC/MS neg	32504	C16513	HMDB01976	6441454			2.66	1.36	0.51	2.16	3.45	5.41	2.84	1.93	1.41	2.25	0.54		4.6804e-05	0.0004	9.7448e-06	0.0001	0.0495	0.2194	0.0162	0.1827	0.1082	0.2523	0.318	0.8211	0.0727	0.1057	0.3464	0.9103	0.5674	0.9774	0.2801	0.6219	0.1517	0.293	0.0937	0.1926		1.1198
	987			docosahexaenoate (DHA; 22:6n3)	LC/MS neg	19323	C06429	HMDB02183	445580			2	1.33	0.67	1.46	2.03	2.95	2.37	1.9	1.49	1.9	0.79		0.0003	0.0015	6.2701e-05	0.0006	0.0426	0.1992	0.0584	0.3564	0.1394	0.2682	0.4379	0.8211	0.1043	0.1284	0.4056	0.9103	0.3733	0.8815	0.1054	0.5343	0.2358	0.3227	0.4599	0.3838		1.122
	991			linoleate (18:2n6)	LC/MS neg	1105	C01595	HMDB00673	5280450			2.15	1.05	0.49	1.87	2.97	4.81	2.03	1.18	0.97	1.27	0.38		6.7586e-05	0.0005	1.6406e-05	0.0002	0.4478	0.6217	0.0013	0.0338	0.111	0.2527	0.4168	0.8211	0.0438	0.0863	0.253	0.8929	0.9625	0.9993	0.7518	0.6591	0.6894	0.4845	0.0044	0.0622		0.9498
	993			linolenate [alpha or gamma; (18:3n3 or 6)]	LC/MS neg	34035	C06427		5280934			3.05	1.26	0.41	2.59	6.22	8.38	3.9	1.53	1.32	2.11	0.31		1.3359e-05	0.0002	2.5095e-06	5.1017e-05	0.0838	0.2994	0.0036	0.0635	0.0125	0.2073	0.3999	0.8211	0.0147	0.0696	0.1707	0.8929	0.8449	0.9949	0.7176	0.6524	0.142	0.2868	0.0066	0.0687		0.9221
	995			dihomo-linolenate (20:3n3 or n6)	LC/MS neg	35718	C03242	HMDB02925	5280581			1.86	1.35	0.73	1.23	3.28	3.15	2.07	1.86	1.82	1.63	0.72		0.0003	0.0018	0.0001	0.0009	0.0187	0.128	0.1494	0.5361	0.734	0.4092	0.3444	0.8211	0.0434	0.0863	0.6404	0.9324	0.3359	0.8815	0.1146	0.5443	0.4085	0.3664	0.4885	0.3959		1.1862
	996			arachidonate (20:4n6)	LC/MS neg	1110	C00219	HMDB01043	444899			2.15	1.78	0.83	1.58	2.14	2.99	1.62	2.11	2.52	1.86	1		1.0738e-08	1.1393e-06	1.5239e-08	2.2303e-06	4.3984e-06	0.0003	0.1815	0.5803	0.0344	0.2396	0.1539	0.8211	0.0139	0.0696	0.2529	0.8929	0.0613	0.8262	0.07	0.5249	0.0927	0.2602	0.9644	0.5072		1.0414
	997			adrenate (22:4n6)	LC/MS neg	32980	C16527	HMDB02226	5497181			1.36	0.91	0.67	1.74	1.47	3.08	1.34	0.97	1.41	0.4	0.44		0.0527	0.1032	0.0387	0.1038	0.5511	0.6856	0.0263	0.2243	0.6722	0.4	0.1707	0.8211	0.2106	0.1683	0.867	0.9539	0.6664	0.9814	0.2082	0.6219	0.0121	0.1845	0.028	0.123		1.1489
	999			docosadienoate (22:2n6)	LC/MS neg	32415	C16533		5282807			1.73	1.21	0.7	1.09	2.06	2.85	2.57	1.34	0.95	2.59	0.74		0.0062	0.0196	0.0016	0.0099	0.1594	0.4046	0.1188	0.4769	0.7236	0.4057	0.2909	0.8211	0.0683	0.1038	0.4071	0.9103	0.4454	0.9314	0.4182	0.6219	0.3248	0.3416	0.3158	0.3294		1.3685
	1000			dihomo-linoleate (20:2n6)	LC/MS neg	17805	C16525	HMDB05060	6439848			2.34	1.42	0.61	1.67	4.73	4.62	2.33	2.06	1.45	2.88	0.65		0.0002	0.0012	5.3255e-05	0.0005	0.026	0.1499	0.0788	0.417	0.3475	0.3318	0.2425	0.8211	0.0662	0.1029	0.4366	0.9103	0.4263	0.9157	0.0962	0.5334	0.322	0.3416	0.2526	0.2938		1.0485
	1047		Fatty Acid, Branched	17-methylstearate	LC/MS neg	38296			3083779			1.27	1.25	0.98	0.99	1.37	1.77	1.04	1.5	1.09	1.55	1.09		0.1176	0.1688	0.0965	0.1978	0.0895	0.313	0.9317	1	0.887	0.4315	0.4057	0.8211	0.2895	0.1856	0.966	0.9582	0.0461	0.8262	0.9635	0.7046	0.465	0.3854	0.6368	0.4392		1.4211
	1058		Fatty Acid, Dicarboxylate	2-hydroxyglutarate	GC/MS	37253	C02630	HMDB00606	43			2.07	1.16	0.56	1.11	2.69	2.66	4.09	1.38	1.16	2.24	0.58		0.008	0.023	0.002	0.0119	0.3747	0.5938	0.0535	0.3421	0.4081	0.3447	0.1784	0.8211	0.0226	0.0717	0.5165	0.9212	0.5818	0.9774	0.7679	0.6674	0.2116	0.3079	0.2548	0.2945		1.3732
	1060			adipate	GC/MS	21134	C06104	HMDB00448	196			1.21	1.15	0.95	1.51	1.27	1.33	1.19	1.17	1.1	1.05	0.85		0.0096	0.0265	0.0047	0.0217	0.0419	0.1987	0.4971	0.8447	0.09	0.2523	0.7017	0.9004	0.1092	0.1331	0.5387	0.9212	0.5987	0.9774	0.2264	0.6219	0.7422	0.5013	0.1887	0.2529		0.825
	1070			azelate (nonanedioate)	LC/MS neg	18362	C08261	HMDB00784	2266			0.91	0.71	0.79	1.11	1.18	0.83	0.85	0.79	0.71	0.69	0.77		0.0029	0.0113	0.1753	0.2727	0.0007	0.0168	0.0476	0.3262	0.6724	0.4	0.7031	0.9004	0.0731	0.1057	0.5212	0.9212	0.214	0.8815	0.0649	0.5249	0.1561	0.293	0.1133	0.2143		0.9472
	1071			sebacate (decanedioate)	LC/MS pos	32398	C08277	HMDB00792	5192			0.19	0.16	0.81	0.42	1.27	0.13	0.41	0.25	1.77	0.43	1.3		0.0007	0.0033	0.0031	0.0157	0.0008	0.0178	0.6034	0.8903	0.2028	0.2981	0.8103	0.9119	0.0145	0.0696	0.1835	0.8929	0.0311	0.7528	0.8768	0.6876	0.1837	0.293	0.6882	0.4502		1.0633
	1075			tetradecanedioate	LC/MS neg	35669		HMDB00872	13185			4.09	0.88	0.21	4.65	4.06	11.06	1.67	0.82	0.96	0.95	0.16		4.7682e-06	8.8707e-05	2.4012e-06	5.1017e-05	0.9183	0.8655	3.0725e-05	0.0024	0.0832	0.2469	0.304	0.8211	0.0286	0.0787	0.1368	0.8929	0.3818	0.8815	0.8227	0.6804	0.7104	0.4895	0.0002	0.015		0.8778
	1076			hexadecanedioate	LC/MS neg	35678	C19615	HMDB00672	10459			3.62	0.75	0.21	8.61	3.06	14.11	1.29	1.15	0.6	0.58	0.12		0.0042	0.015	0.0028	0.0146	0.6104	0.7155	0.0035	0.0635	0.1526	0.2755	0.5	0.8211	0.0514	0.0931	0.9736	0.9582	0.6227	0.9814	0.5151	0.6239	0.2678	0.3255	0.0024	0.0539		0.262
	1077			octadecanedioate	LC/MS neg	36754		HMDB00782	70095			3.04	1.36	0.45	2.92	3.06	8.43	1.69	1.1	1.07	1.42	0.28		1.6368e-05	0.0002	3.1624e-06	6.0003e-05	0.1595	0.4046	0.0019	0.0411	0.1143	0.2567	0.2459	0.8211	0.022	0.0717	0.2195	0.8929	0.9693	0.9993	0.9839	0.7135	0.479	0.3908	0.0019	0.0539		0.8918
	1080			3-carboxy-4-methyl-5-propyl-2-furanpropanoate (CMPF)	LC/MS neg	31787		HMDB61112	123979			1.65	1.53	0.92	2.22	4.22	2.22	1.39	1.86	1.28	1.2	0.64		0.0292	0.0657	0.013	0.047	0.0876	0.3096	0.5134	0.8575	0.168	0.2842	0.3476	0.8211	0.0693	0.1038	0.3984	0.9103	0.1643	0.8815	0.2492	0.6219	0.1168	0.2738	0.1163	0.217		0.7726
	1107		Fatty Acid, Amide	stearamide	GC/MS	37487	C13846	HMDB34146	31292			1.36	1.16	0.85	1.72	2.16	2.07	0.82	1.37	1.37	1	0.76		0.3317	0.3085	0.1414	0.2443	0.5603	0.6856	0.4598	0.8367	0.5	0.3447	0.5	0.8211	0.0639	0.1026	0.4226	0.9103	0.4746	0.9415	0.5	0.6219			0.4365	0.3725		0.4009
	1138		Fatty Acid Metabolism (also BCAA Metabolism)	butyrylcarnitine	LC/MS pos	32412	C02862	HDMB02013	439829			0.72	1.01	1.4	0.76	0.36	1.08	1.66	1.03	1.23	1.04	1.03		0.1429	0.1922	0.0712	0.1677	0.8507	0.8366	0.0942	0.4578	0.3295	0.3259	0.112	0.8211	0.8495	0.307	0.1605	0.8929	0.8691	0.9971	0.9253	0.6998	0.9614	0.5608	0.5706	0.4242		0.8596
	1141			propionylcarnitine	LC/MS pos	32452	C03017	HMDB00824	107738			0.39	0.88	2.28	1.27	0.08	0.15	1.24	3.32	4.77	7.72	7.47		0.2569	0.2771	0.1452	0.2475	0.7835	0.8102	0.1462	0.5296	0.714	0.4057	0.034	0.8211	0.0178	0.0696	0.9706	0.9582	0.9529	0.9993	0.2261	0.6219	0.1841	0.293	0.016	0.1101		0.9564
	1155		Fatty Acid Metabolism(Acyl Carnitine)	acetylcarnitine	LC/MS pos	32198	C02571	HMDB00201	1			1.34	1.52	1.14	1.26	0.73	1.38	2.82	1.19	2.34	2.3	1.1		0.0341	0.074	0.0369	0.1009	0.0311	0.1623	0.8951	1	0.01	0.2072	0.5597	0.8527	0.0003	0.0351	0.0308	0.7278	0.6207	0.9814	0.3757	0.6219	0.068	0.2527	0.6394	0.4392		0.7574
	1159			octanoylcarnitine	LC/MS pos	33936	C02838	HMDB00791	123701			2.95	1.61	0.55	4.06	3.4	6.83	3.9	1.53	1.33	3.19	0.43		5.1927e-05	0.0004	1.1847e-05	0.0002	0.0309	0.1623	0.0283	0.2315	0.0437	0.2396	0.736	0.9004	0.0114	0.0696	0.0305	0.7278	0.7567	0.9814	0.2782	0.6219	0.1743	0.293	0.0271	0.1217		0.4305
	1161			decanoylcarnitine	LC/MS pos	33941		HMDB00651	10245190			3.23	1.44	0.45	5.2	5.04	8.25	3.22	1.69	1.34	4.16	0.44		0.0002	0.0011	3.7602e-05	0.0004	0.0541	0.2274	0.035	0.274	0.0462	0.2396	0.6782	0.9004	0.0284	0.0787	0.0183	0.7278	0.703	0.9814	0.6637	0.6475	0.1088	0.2691	0.0531	0.1628		0.6286
	1171		Carnitine Metabolism	deoxycarnitine	LC/MS pos	36747	C01181	HMDB01161	134			1.33	1.5	1.13	1.18	0.68	1.4	2.3	1.29	1.5	2.29	1.13		0.0132	0.0339	0.0427	0.1114	0.0071	0.0656	0.4787	0.8394	0.3685	0.3383	0.4868	0.8211	0.0934	0.1217	0.0404	0.7278	0.4245	0.9157	0.4921	0.6219	0.0513	0.2273	0.51	0.3985		0.8466
	1172			carnitine	LC/MS pos	15500	C00318	HMDB00062	10917			1.36	1.58	1.16	1.11	1.07	1.89	1.58	1.93	1.76	1.28	1.13		0.0128	0.0332	0.0659	0.1604	0.0053	0.0549	0.3308	0.7235	0.5058	0.3452	0.8493	0.9135	0.0136	0.0696	0.0038	0.659	0.2249	0.8815	0.3458	0.6219	0.1845	0.293	0.6336	0.4392		0.759
	1173			3-dehydrocarnitine*	LC/MS pos	32654	C02636	HMDB12154	6991982			1.01	1.07	1.06	0.9	0.39	0.85	2.58	1.4	2.15	1.49	1.24		0.7563	0.5025	0.8673	0.7142	0.4597	0.6286	0.615	0.8946	0.1356	0.2682	0.0236	0.8211	0.4365	0.2212	0.3693	0.9103	0.363	0.8815	0.1554	0.6038	0.3877	0.3664	0.1249	0.2297		1.4712
	1177		Ketone Bodies	3-hydroxybutyrate (BHBA)	GC/MS	542	C01089	HMDB00357	441			4.18	1.14	0.27	5.55	4.11	7.33	5.6	1.33	0.99	0.85	0.19		5.259e-08	2.9351e-06	1.5673e-08	2.2303e-06	0.5219	0.6788	3.4386e-06	0.0007	0.0766	0.2438	0.2247	0.8211	0.0092	0.0696	0.1335	0.8929	0.7504	0.9814	0.4741	0.6219	0.5006	0.4018	9.37e-06	0.0018		0.9128
	1184		Fatty Acid, Monohydroxy	2-hydroxypalmitate	LC/MS neg	35675		HMDB31057	92836			1.3	1.19	0.92	0.94	2.62	1.54	0.98	1.44	1.28	1.03	0.86		0.1417	0.1922	0.0771	0.1727	0.163	0.4073	0.776	0.9867	0.6655	0.4	0.5609	0.8527	0.0024	0.0401	0.7342	0.9324	0.017	0.613	0.6693	0.6475	0.9481	0.5592	0.9465	0.5019		1.4019
	1185			2-hydroxystearate	LC/MS neg	17945	C03045		69417			1.02	1.12	1.1	0.83	1.32	1.18	0.85	1.58	1.51	0.97	1.31		0.7036	0.485	0.8777	0.7145	0.409	0.6156	0.5557	0.8611	0.0118	0.2073	0.892	0.9135	0.1491	0.1484	0.4816	0.9212	0.2595	0.8815	0.5341	0.631	0.7496	0.503	0.1911	0.2529		1.5538
	1208			13-HODE + 9-HODE	LC/MS neg	37752			43013			2.55	0.81	0.32	1.76	6.32	5.06	1.22	1.24	0.64	0.86	0.28		6.5834e-06	9.7983e-05	7.3423e-06	0.0001	0.4424	0.6207	1.2835e-05	0.0014	0.2587	0.3246	0.4114	0.8211	0.0242	0.0717	0.7672	0.9505	0.9558	0.9993	0.3719	0.6219	0.0108	0.1845	0.0071	0.0687		1.2418
	1224		Eicosanoid	leukotriene B4	LC/MS neg	37530	C02165	HMDB01085	5280492			1	1	1	1	1	1	1	1	1	1	1		1	0.5814	1	0.7412	1	0.8655	1	1																		0.2404
	1233			prostaglandin E2	LC/MS neg	7746	C00584	HMDB01220	5280360			1	1	1	1	1	1	1	1	1	1	1		1	0.5814	1	0.7412	1	0.8655	1	1																		1
	1280			5-HETE	LC/MS neg	37372	C04805	HMDB11134	5280733			1	1	1	1	1	1	1	1	1	1	1		1	0.5814	1	0.7412	1	0.8655	1	1																		0.4172
	1307		Inositol Metabolism	myo-inositol	GC/MS	19934	C00137	HMDB00211	892			0.78	0.8	1.03	0.86	0.73	0.69	1.33	1.1	0.9	0.89	1.07		0.2589	0.2775	0.2861	0.3718	0.1294	0.3586	0.6627	0.9376	0.6004	0.3831	0.5889	0.8796	0.2014	0.1664	0.7682	0.9505	0.7722	0.9836	0.5956	0.6475	0.5338	0.4128	0.7295	0.4575		1.2339
	1308			chiro-inositol	GC/MS	37112						0.36	0.35	0.96	0.16	0.62	1	1.56	0.92	0.64	0.88	0.92		0.1501	0.195	0.1147	0.2192	0.1135	0.3338	0.9564	1	0.2158	0.3024	0.5	0.8211			0.4226	0.9103	0.391	0.8815	0.5	0.6219	0.4226	0.3664	0.5454	0.4144		3.1291
	1315			inositol 1-phosphate (I1P)	GC/MS	1481	C04006	HMDB00213	440194			0.9	0.79	0.88	1.26	1.51	1.33	0.67	0.88	1.47	0.51	0.77		0.247	0.2751	0.5818	0.566	0.0967	0.323	0.3176	0.7191	0.0179	0.2122	0.7716	0.9119	0.0149	0.0696	0.2407	0.8929	0.4003	0.8815	0.2458	0.6219	0.0965	0.2602	0.2188	0.2707		0.9852
	1334		Phospholipid Metabolism	choline	LC/MS pos	15506	C00114	HMDB00097	305			0.89	0.86	0.97	0.93	0.9	1.05	0.89	0.91	0.98	0.65	0.89		0.0753	0.1273	0.0961	0.1978	0.0451	0.208	0.7128	0.9772	0.3217	0.3246	0.4177	0.8211	0.8346	0.3051	0.5114	0.9212	0.4593	0.9314	0.8614	0.6839	0.14	0.2859	0.2811	0.3083		0.9996
	1345		Lysolipid	1-myristoylglycerophosphocholine (14:0)	LC/MS pos	45453	C04230	HMDB10379	460604															0.4634	0.3682	0.9732	0.7412	0.2373	0.4947	0.3175	0.7191	0.0226	0.2396	0.091	0.8211	0.0231	0.0717	0.7943	0.9539	0.738	0.9814	0.6998	0.6475	0.1712	0.293
	1346			2-myristoylglycerophosphocholine*	LC/MS pos	35626						0.8	0.61	0.77	0.61	2.46	3.13	1.3	1.01	0.9	0.42	0.41																								0.02	0.1183		1.5933
	1349			1-pentadecanoylglycerophosphocholine (15:0)*	LC/MS pos	37418						0.97	0.85	0.88	1.06	2	1.23	0.82	0.96	0.82	0.55	0.65		0.4364	0.3595	0.907	0.7275	0.2123	0.4703	0.3227	0.7191	0.7903	0.4196	0.0594	0.8211	0.5589	0.25	0.2657	0.8929	0.5733	0.9774	0.5751	0.6423	0.1353	0.2816	0.036	0.1404		0.9812
	1350			1-palmitoylglycerophosphocholine (16:0)	LC/MS pos	33955			86554			0.95	0.9	0.95	1.02	1.14	1.56	0.88	1.01	1.18	0.62	0.79		0.6697	0.4717	0.8708	0.7142	0.378	0.5938	0.5282	0.8575	0.9379	0.4465	0.6725	0.9004	0.0882	0.1166	0.3989	0.9103	0.8746	0.9971	0.8984	0.6876	0.2322	0.3227	0.1677	0.2489		1.4828
	1351			2-palmitoylglycerophosphocholine*	LC/MS pos	35253			15061532			0.81	0.71	0.87	0.68	1.92	1.75	0.84	0.81	0.64	0.39	0.49		0.1503	0.195	0.3925	0.4563	0.0551	0.2284	0.3268	0.7212	0.3097	0.3246	0.4049	0.8211	0.2528	0.179	0.4595	0.9103	0.3334	0.8815	0.3263	0.6219	0.1112	0.2691	0.0202	0.1183		1.6698
	1352			1-palmitoleoylglycerophosphocholine (16:1)*	LC/MS pos	33230			24779461			1.01	0.91	0.9	0.86	2.24	2.49	1.13	1.2	0.96	0.6	0.55		0.7697	0.5039	0.684	0.629	0.6613	0.7526	0.4724	0.8394	0.6768	0.4	0.1549	0.8211	0.0066	0.0627	0.9163	0.9539	0.9113	0.9971	0.8219	0.6804	0.2341	0.3227	0.0496	0.1595		2.1784
	1354			1-margaroylglycerophosphocholine (17:0)	LC/MS pos	33957	C04230	HMDB12108	24779463			0.76	0.73	0.97	0.68	1.57	1.35	0.97	0.75	1.16	0.4	0.63		0.1983	0.2419	0.3328	0.41	0.0827	0.2988	0.4726	0.8394	0.0401	0.2396	0.3589	0.8211	0.1042	0.1284	0.7038	0.9324	0.164	0.8815	0.9907	0.7135	0.1236	0.2738	0.0386	0.1405		1.7117
	1356			1-stearoylglycerophosphocholine (18:0)	LC/MS pos	33961			497299			0.77	0.8	1.04	0.49	1.19	3.12	1.35	1.11	0.96	0.24	0.47		0.4515	0.3667	0.636	0.6013	0.2114	0.4703	0.486	0.8407	0.2689	0.3246	0.0177	0.8211	0.4903	0.2362	0.1995	0.8929	0.9632	0.9993	0.8155	0.6804	0.0416	0.2223	0.0987	0.1964		2.5701
	1357			2-stearoylglycerophosphocholine*	LC/MS pos	35255			10208382			0.67	0.76	1.14	0.31	2.84	1.77	1.3	1.23	0.66	0.2	0.49		0.2684	0.2823	0.4435	0.4836	0.1123	0.3331	0.4504	0.8367	0.0095	0.2072	0.1626	0.8211	0.4994	0.2362	0.8472	0.9539	0.7676	0.9814	0.2891	0.6219	0.0143	0.1845	0.0773	0.1875		2.8875
	1358			1-oleoylglycerophosphocholine (18:1)	LC/MS pos	33960			16081932			0.78	0.7	0.9	0.92	1.1	1.33	0.68	0.75	1.17	0.39	0.72		0.06	0.1126	0.1716	0.2701	0.0233	0.1464	0.3816	0.7633	0.7615	0.4164	0.895	0.9135	0.2765	0.1841	0.0764	0.8464	0.1032	0.8262	0.905	0.6906	0.0918	0.2602	0.1169	0.217		1.6347
	1360			2-oleoylglycerophosphocholine*	LC/MS pos	35254						0.78	0.52	0.67	0.89	1.25	2.64	0.62	0.76	0.83	0.14	0.4		0.0314	0.07	0.3842	0.4537	0.009	0.0755	0.1063	0.4759	0.7182	0.4057	0.3798	0.8211	0.0612	0.1015	0.2042	0.8929	0.2355	0.8815	0.6364	0.6475	0.0081	0.1845	0.0224	0.1199		1.6372
	1361			1-linoleoylglycerophosphocholine (18:2n6)	LC/MS pos	34419	C04100		11988421			0.73	0.68	0.93	0.7	1.56	1.11	0.72	0.75	0.99	0.37	0.67		0.0287	0.0654	0.0806	0.1793	0.0134	0.1012	0.4579	0.8367	0.3209	0.3246	0.754	0.9079	0.7343	0.2852	0.0735	0.8464	0.2065	0.8815	0.8872	0.6876	0.0214	0.1845	0.0867	0.189		1.6353
	1362			2-linoleoylglycerophosphocholine*	LC/MS pos	35257						0.75	0.69	0.92	0.8	1.33	1.47	0.89	0.71	1.18	0.66	0.71		0.3022	0.2996	0.4102	0.4708	0.1353	0.3586	0.5343	0.8585	0.5719	0.3691	0.7902	0.9119	0.2868	0.1856	0.5564	0.9212	0.1604	0.8815	0.6831	0.6475	0.3288	0.3416	0.1497	0.2467		1.9441
	1366			1-dihomo-linoleoylglycerophosphocholine (20:2n6)*	LC/MS pos	33871						0.79	0.73	0.93	0.58	1.89	1.48	0.61	0.8	1.98	0.32	0.8		0.2453	0.2751	0.4222	0.4737	0.1011	0.323	0.4407	0.8255	0.2803	0.3246	0.4531	0.8211	0.1468	0.1484	0.1079	0.886	0.2273	0.8815	0.4689	0.6219	0.0296	0.1968	0.3174	0.3294		1.75
	1370			1-eicosatrienoylglycerophosphocholine (20:3)*	LC/MS pos	33821						0.81	0.8	0.98	0.58	2.48	1.87	0.78	1.21	0.98	0.31	0.61		0.4533	0.3667	0.5455	0.5354	0.2192	0.4792	0.5697	0.8614	0.3909	0.3447	0.4748	0.8211	0.1349	0.1484	0.386	0.9103	0.9775	0.9993	0.8485	0.6839	0.0905	0.2602	0.1659	0.2482		2.3149
	1372			1-arachidonoylglycerophosphocholine (20:4n6)*	LC/MS pos	33228	C05208					0.94	1	1.07	0.85	1.33	1.35	1.13	0.92	1.13	0.74	0.77		0.9096	0.5672	0.7076	0.6333	0.7477	0.8011	0.9723	1	0.4022	0.3447	0.7324	0.9004	0.2267	0.1683	0.7399	0.9324	0.5296	0.9774	0.7532	0.6591	0.2856	0.3327	0.1321	0.2383		1.3602
	1373			2-arachidonoylglycerophosphocholine*	LC/MS neg	33387						0.93	1.15	1.24	1.61	1.08	1.15	0.74	1.11	1.75	0.99	1.1		0.2912	0.2906	0.54	0.5345	0.235	0.4947	0.1263	0.49	0.6831	0.4	0.9702	0.9216	0.3082	0.1866	0.3561	0.9103	0.0686	0.8262	0.497	0.6219	0.7651	0.5049	0.5309	0.4099		0.79
	1376			1-docosapentaenoylglycerophosphocholine (22:5n3)*	LC/MS pos	37231						0.95	0.86	0.9	0.76	1.58	2.06	2.14	0.98	0.72	0.48	0.44		0.6275	0.4578	0.8095	0.6837	0.3386	0.5711	0.5276	0.8575	0.077	0.2438	0.6335	0.8939	0.6788	0.273	0.197	0.8929	0.4306	0.9195	0.2124	0.6219	0.1098	0.2691	0.0198	0.1183		1.6062
	1379			1-docosahexaenoylglycerophosphocholine (22:6n3)*	LC/MS pos	33822						1.09	1.17	1.08	1.12	1.58	1.89	1.53	1.03	1.15	0.87	0.64		0.7723	0.5042	0.4776	0.4977	0.7704	0.8051	0.7321	0.9772	0.7591	0.4164	0.3092	0.8211	0.0006	0.0351	0.0722	0.8464	0.7309	0.9814	0.6267	0.6475	0.504	0.4018	0.0221	0.1199		1.29
	1383			1-palmitoylplasmenylethanolamine*	LC/MS neg	39270						1.39	1.26	0.91	0.96	2.6	2.47	0.84	2.1	1.2	1.12	0.92		0.3039	0.2996	0.1684	0.2701	0.2783	0.5201	0.8266	1	0.5636	0.3686	0.4647	0.8211	0.4364	0.2212	0.4877	0.9212	0.2832	0.8815	0.0558	0.5249	0.8496	0.5336	0.892	0.4863		0.9646
	1388			1-palmitoylglycerophosphoethanolamine	LC/MS neg	35631		HMDB11503	9547069			0.66	0.81	1.22	0.58	0.61	0.78	0.66	1.05	1.16	0.53	1.35		0.0019	0.0076	0.0007	0.0045	0.0349	0.1729	0.2369	0.6452	0.0747	0.2438	0.0705	0.8211	0.1957	0.1643	0.2748	0.8929	0.9921	0.9997	0.7985	0.6804	0.0973	0.2602	0.23	0.2775		1.5916
	1389			2-palmitoylglycerophosphoethanolamine*	LC/MS neg	35688						0.66	0.77	1.17	0.36	0.47	1.1	0.9	2.62	0.78	0.31	1.89		0.064	0.1164	0.0344	0.096	0.101	0.323	0.7076	0.9772	0.1813	0.2842	0.1145	0.8211	0.8723	0.3115	0.5621	0.9212	0.3956	0.8815	0.1368	0.5878	0.046	0.2223	0.5783	0.4242		1.263
	1391			1-stearoylglycerophosphoethanolamine	LC/MS neg	34416		HMDB11130	9547068			0.78	0.99	1.27	0.73	0.71	0.97	0.88	1.4	1.06	0.52	1.23		0.1187	0.1688	0.0441	0.1142	0.302	0.5361	0.4092	0.7903	0.2863	0.3246	0.3312	0.8211	0.7497	0.2876	0.5618	0.9212	0.766	0.9814	0.5054	0.6221	0.0784	0.2602	0.7684	0.4606		0.987
	1393			1-oleoylglycerophosphoethanolamine	LC/MS neg	35628		HMDB11506	9547071			0.47	0.42	0.89	0.53	0.5	0.85	0.26	0.74	0.78	0.22	1.06		6.3979e-06	9.7983e-05	5.7741e-05	0.0005	2.3088e-05	0.0013	0.6914	0.9689	0.2685	0.3246	0.2416	0.8211	0.4969	0.2362	0.0242	0.7278	0.3043	0.8815	0.5833	0.6423	0.0158	0.1845	0.8176	0.4753		1.7185
	1394			2-oleoylglycerophosphoethanolamine*	LC/MS neg	35687						0.54	0.52	0.97	0.56	0.57	1.41	0.23	0.97	1.69	0.27	1.25		0.0041	0.015	0.0036	0.0177	0.0119	0.0967	0.7608	0.9805	0.3351	0.3295	0.3248	0.8211	0.6911	0.2741	0.0035	0.659	0.513	0.97	0.2295	0.6219	0.0414	0.2223	0.7492	0.4575		1.3138
	1397			1-linoleoylglycerophosphoethanolamine*	LC/MS neg	32635		HMDB11507	52925130			0.62	0.56	0.9	0.72	1	0.82	0.46	0.63	1.01	0.32	0.84		0.0003	0.0018	0.0022	0.0125	0.0004	0.0097	0.5096	0.8575	0.4262	0.3447	0.786	0.9119	0.2273	0.1683	0.1105	0.886	0.1288	0.8349	0.8898	0.6876	0.0349	0.2074	0.4381	0.3725		1.5336
	1398			2-linoleoylglycerophosphoethanolamine*	LC/MS neg	36593						0.71	0.55	0.78	0.83	1.23	1.01	0.59	0.57	0.88	0.36	0.64		0.0004	0.0022	0.0243	0.0759	0.0001	0.0046	0.0932	0.4578	0.4826	0.3447	0.9507	0.918	0.9407	0.3284	0.1558	0.8929	0.1036	0.8262	0.6428	0.6475	0.017	0.1845	0.0787	0.1875		1.4682
	1401			1-arachidonoylglycerophosphoethanolamine*	LC/MS neg	35186		HMDB11517	42607465			1.1	1	0.91	1.11	0.91	1.5	1.28	0.86	1.11	0.85	0.74		0.6457	0.4651	0.4972	0.5109	0.6921	0.7642	0.3638	0.7633	0.8808	0.4315	0.4793	0.8211	0.0142	0.0696	0.9156	0.9539	0.305	0.8815	0.5295	0.6289	0.4705	0.3884	0.1508	0.2467		1.4427
	1402			2-arachidonoylglycerophosphoethanolamine*	LC/MS neg	32815						1.05	0.99	0.93	0.88	1.18	1.35	1.53	1.05	0.91	0.91	0.76		0.9288	0.5728	0.7475	0.6567	0.9243	0.8655	0.7252	0.9772	0.7045	0.4034	0.6268	0.8889	0.596	0.2599	0.5281	0.9212	0.8433	0.9949	0.4978	0.6219	0.5897	0.4478	0.3173	0.3294		1.4265
	1411			1-palmitoylglycerophosphoinositol*	LC/MS neg	35305						0.8	0.54	0.68	0.78	0.9	1.63	0.48	0.64	1.5	0.4	0.78		0.0027	0.0104	0.1172	0.2223	0.0007	0.0168	0.0688	0.387	0.2158	0.3024	0.7225	0.9004	0.8469	0.3069	0.1146	0.886	0.0172	0.613	0.9343	0.7025	0.0647	0.2515	0.4889	0.3959		1.3618
	1414			1-stearoylglycerophosphoinositol	LC/MS neg	19324						0.8	0.8	1	0.73	0.56	0.94	0.79	1	1.86	0.69	1.4		0.1715	0.2126	0.1433	0.2456	0.1148	0.3346	0.8816	1	0.5069	0.3452	0.2497	0.8211	0.5127	0.2395	0.4191	0.9103	0.8484	0.9949	0.7271	0.6541	0.2646	0.3255	0.3106	0.3276		1.7055
	1418			1-linoleoylglycerophosphoinositol*	LC/MS neg	36594						0.81	0.46	0.57	0.89	0.68	1.41	0.53	0.74	0.66	0.41	0.68		0.0002	0.0012	0.1334	0.239	3.8432e-05	0.0018	0.0087	0.1196	0.3944	0.3447	0.0505	0.8211	0.5109	0.2395	0.177	0.8929	0.2422	0.8815	0.0999	0.5334	0.0397	0.2223	0.1902	0.2529		1.3738
	1422			1-arachidonoylglycerophosphoinositol*	LC/MS neg	34214						1.36	0.93	0.69	1.09	1.16	2.25	0.81	0.9	1.2	1.23	0.79		0.1148	0.1664	0.0751	0.1713	0.6284	0.7278	0.0582	0.3564	0.6524	0.4	0.1493	0.8211	0.0112	0.0696	0.4164	0.9103	0.3598	0.8815	0.6953	0.6475	0.767	0.5049	0.3854	0.3576		1.2343
	1442		Glycerolipid Metabolism	glycerol	GC/MS	15122	C00116	HMDB00131	753			1.63	0.98	0.6	2.17	1.4	2.09	1.46	1.02	1.39	0.98	0.61		0.001	0.0047	0.0005	0.0036	0.8335	0.8318	0.0018	0.0411	0.1518	0.2755	0.1039	0.8211	0.1355	0.1484	0.1577	0.8929	0.8148	0.9949	0.5372	0.6319	0.766	0.5049	0.0105	0.0808		0.704
	1443			glycerol 3-phosphate (G3P)	GC/MS	15365	C00093	HMDB00126	754			0.75	0.67	0.88	0.67	0.65	0.77	0.91	0.61	1.02	0.83	1		0.003	0.0115	0.0251	0.0778	0.0015	0.0232	0.3086	0.7191	0.0778	0.2438	0.4238	0.8211	0.0364	0.0807	0.4408	0.9103	0.0182	0.613	0.9144	0.6956	0.2509	0.3255	0.9103	0.4922		1.9069
	1452		Monoacylglycerol	1-palmitoylglycerol (1-monopalmitin)	GC/MS	21127		HMDB31074	14900			1.1	0.84	0.77	0.88	1.1	1.6	1.3	0.9	0.62	1.23	0.75		0.2916	0.2906	0.4251	0.4737	0.2967	0.5358	0.1198	0.4769	0.5785	0.3711	0.9453	0.918	0.1822	0.1643	0.8081	0.9539	0.4521	0.9314	0.3452	0.6219	0.8126	0.5202	0.1847	0.2529		1.2279
	1459			1-linoleoylglycerol (1-monolinolein)	LC/MS neg	27447			5283469			1.14	0.72	0.63	1.17	0.5	1.98	0.68	1.07	1.2	0.97	0.94		0.5115	0.3979	0.7877	0.6752	0.2516	0.513	0.4386	0.8255	0.8795	0.4315	0.1177	0.8211	0.6379	0.2665	0.3099	0.9103	0.8116	0.9949	0.0316	0.4458	0.7791	0.5097	0.4657	0.3838		1.5931
	1479		Sphingolipid Metabolism	palmitoyl sphingomyelin	GC/MS	37506			9939941			1.01	0.96	0.96	1.17	0.91	0.93	1.21	0.96	1.2	1.01	0.97		0.7957	0.5164	0.8783	0.7145	0.5657	0.6886	0.5316	0.8577	0.2715	0.3246	0.7066	0.9004	0.4197	0.2171	0.4567	0.9103	0.6298	0.9814	0.1128	0.5443	0.835	0.528	0.7325	0.4575		1.1656
	1480			stearoyl sphingomyelin	GC/MS	19503	C00550	HMDB01348	6453725			1.03	1.18	1.15	1.11	1.5	1.04	1	1.07	1.17	2.14	1.28		0.4149	0.3522	0.8462	0.7084	0.194	0.4446	0.3316	0.7235	0.6903	0.4	0.4448	0.8211	0.7706	0.2902	0.7692	0.9505	0.9184	0.9971	0.5592	0.6339	0.4551	0.382	0.6275	0.4392		1
	1485			sphingosine	LC/MS pos	17747	C00319	HMDB00252	5353955			1.5	0.88	0.59	2.1	1.49	2.13	1.62	0.62	1	1.27	0.5		0.0451	0.0908	0.0319	0.0907	0.5718	0.6924	0.0237	0.2104	0.5	0.3447	0.931	0.918	0.2401	0.1745	0.4106	0.9103	0.0973	0.8262			0.2642	0.3255	0.0376	0.1404		0.4793
	1508		Sterol	cholesterol	GC/MS	63	C00187	HMDB00067	11025495			0.96	0.87	0.9	1.11	0.68	0.96	1.06	0.84	1.27	0.94	1.01		0.3217	0.3057	0.7054	0.6333	0.1355	0.3586	0.3215	0.7191	0.1809	0.2842	0.2879	0.8211	0.4697	0.2304	0.9411	0.9582	0.0934	0.8262	0.1425	0.5878	0.6682	0.4761	0.9158	0.4937		1.2606
	1518			7-alpha-hydroxy-3-oxo-4-cholestenoate (7-Hoca)	LC/MS neg	36776	C17337	HMDB12458	3081085			0.85	0.79	0.93	0.75	0.81	0.98	0.93	0.7	0.7	1.38	1.05		0.1329	0.1866	0.2082	0.3009	0.0603	0.2402	0.546	0.8611	0.052	0.2438	0.2646	0.8211	0.8151	0.2998	0.6236	0.9324	0.0154	0.613	0.2839	0.6219	0.1199	0.2738	0.9786	0.5119		1.3616
	1529			beta-sitosterol	GC/MS	27414	C01753	HMDB00852	222284			0.7	0.5	0.72	1.97	2.6	0.56	1	0.82	2.44	1.41	0.99		0.3662	0.3284	0.5349	0.5323	0.1629	0.4073	0.4816	0.8398	0.513	0.3473	0.918	0.918	0.233	0.1714			0.391	0.8815	1	0.7162	0.9333	0.5579	0.9854	0.514		0.6547
	1588		Steroid	cortisol	LC/MS pos	1712	C00735	HMDB00063	5754			0.84	0.91	1.08	1.17	0.72	0.63	1.38	1.3	0.91	1.06	1.15		0.4584	0.3682	0.2218	0.3077	0.5541	0.6856	0.6051	0.8903	0.5465	0.3618	0.5597	0.8527	0.1625	0.1542	0.8848	0.9539	0.7678	0.9814	0.6917	0.6475	0.9261	0.5553	0.4314	0.3725		1.1312
	1590			corticosterone	LC/MS pos	5983	C02140	HMDB01547	5753			2.14	1.53	0.72	3.23	3.25	1.46	2.95	1.95	1.54	1.58	0.66		4.3638e-05	0.0004	1.5649e-05	0.0002	0.0064	0.0611	0.1077	0.4759	0.0446	0.2396	0.3041	0.8211	0.1857	0.1643	0.0311	0.7278	0.1911	0.8815	0.864	0.6839	0.0735	0.2593	0.0871	0.189		0.6349
	1593			cortisone	LC/MS pos	1769	C00762	HMDB02802	222786			0.72	0.89	1.25	0.71	0.77	0.66	0.84	1.12	1.27	0.69	1.35		0.0216	0.0509	0.0063	0.0278	0.2214	0.4809	0.1874	0.5803	0.2628	0.3246	0.5235	0.8373	0.2471	0.1783	0.3203	0.9103	0.7322	0.9814	0.3799	0.6219	0.2228	0.3174	0.1469	0.2452		1.5954
	1614			4-androsten-3beta,17beta-diol disulfate (1)*	LC/MS neg	37202	C04295	HMDB03818	10634			1.02	0.92	0.9	1.44	0.98	0.77	1.27	1.05	1.22	1.02	0.98		0.9777	0.5814	0.8333	0.6996	0.9393	0.8655	0.9124	1	0.6024	0.3831	0.5	0.8211	0.4537	0.2245	0.4226	0.9103	0.8791	0.9971	0.8023	0.6804	0.9489	0.5592	0.7406	0.4575		0.8143
	1656		Primary Bile Acid Metabolism	cholate	LC/MS neg	22842	C00695	HMDB00619	221493			0.39	0.31	0.78	0.73	1	0.36	1.05	0.74	1.92	0.44	1.17		0.0213	0.0505	0.0218	0.0706	0.0246	0.1489	0.9771	1	0.5	0.3447			0.1253	0.1452	0.5267	0.9212	0.2259	0.8815	0.9338	0.7025	0.2132	0.3081	0.9048	0.4915		0.4016
	1657			glycocholate	LC/MS neg	18476	C01921	HMDB00138	10140			0.4	0.24	0.59	0.66	1.31	0.64	1.16	0.79	0.36	0.17	0.52		0.0058	0.0192	0.0266	0.0814	0.0032	0.0403	0.4282	0.8136	0.4352	0.3447	0.6495	0.9004	0.299	0.1866	0.5822	0.9214	0.2464	0.8815	0.442	0.6219	0.0513	0.2273	0.0779	0.1875		0.8967
	1658			taurocholate	LC/MS neg	18497	C05122	HMDB00036	6675			0.69	0.24	0.35	0.81	1.31	1.1	1.89	0.39	0.36	0.17	0.24		0.0065	0.02	0.0956	0.1978	0.002	0.0303	0.1548	0.5403	0.6442	0.4	0.9542	0.918	0.4073	0.2171	0.9256	0.9549	0.0859	0.8262	0.429	0.6219	0.0178	0.1845	0.0508	0.1608		1.0135
	1667		Secondary Bile Acid Metabolism	deoxycholate	LC/MS neg	1114	C04483	HMDB00626	222528			0.66	0.87	1.31	0.47	0.51	0.71	0.73	1.27	1.03	1.01	1.8		0.0829	0.136	0.0365	0.1007	0.9418	0.8655	0.0682	0.387	0.0162	0.2073	0.0507	0.8211	0.327	0.1917	0.3501	0.9103	0.2339	0.8815	0.8586	0.6839	0.6651	0.4755	0.0628	0.1753		0.4465
	1668			glycodeoxycholate	LC/MS pos	18477	C05464	HMDB00631	3035026			0.55	0.47	0.86	1.58	3.47	0.64	0.92	1	0.26	0.4	0.43		0.1003	0.1524	0.1269	0.2331	0.0557	0.2284	0.6859	0.9647	0.801	0.4212	0.5	0.8211	0.2658	0.1825	0.5033	0.9212	0.5306	0.9774	0.3315	0.6219	0.1849	0.293	0.0858	0.189		0.6922
	1669			taurodeoxycholate	LC/MS neg	12261	C05463	HMDB00896	2733768			0.81	0.38	0.47	3.33	1.89	1.37	0.99	1.13	0.42	0.17	0.37		0.0542	0.1051	0.2125	0.3009	0.0189	0.128	0.2921	0.7128	0.3525	0.3318	0.9137	0.918	0.4952	0.2362	0.4615	0.9103	0.4468	0.9314	0.4327	0.6219	0.1057	0.2691	0.1642	0.2482		1.2068
	1673			glycolithocholate	LC/MS neg	31912	C15557	HMDB00698	115245			0.47	0.44	0.95	0.74	1	1.3	0.63	0.81	0.54	0.47	0.68		0.0373	0.0793	0.0566	0.1423	0.0245	0.1489	0.7003	0.9753	0.2929	0.3246	0.8713	0.9135	0.6941	0.2741	0.0424	0.7278	0.3375	0.8815	0.5	0.6219	0.125	0.2738	0.4207	0.3696		0.9551
	1674			glycolithocholate sulfate*	LC/MS neg	32620	C11301	HMDB02639	72222			1	0.76	0.76	1.24	0.76	1.79	0.92	1.17	0.92	0.57	0.75		0.5351	0.412	0.9172	0.7292	0.2786	0.5201	0.392	0.769	0.0081	0.2072	0.5839	0.876	0.1687	0.1579	0.5426	0.9212	0.2558	0.8815	0.7494	0.6591	0.0273	0.1963	0.5027	0.3985		0.9319
	1675			taurolithocholate	LC/MS neg	31889	C02592	HMDB00722	10595			0.99	0.61	0.62	1.57	1.22	2.45	0.95	0.94	0.56	0.41	0.43		0.1983	0.2419	0.787	0.6752	0.0779	0.291	0.1869	0.5803	0.2937	0.3246	0.9148	0.918	0.8896	0.315	0.6899	0.9324	0.5773	0.9774	0.4858	0.6219	0.0456	0.2223	0.0914	0.1926		0.6446
	1676			taurolithocholate 3-sulfate	LC/MS neg	36850	C03642	HMDB02580	440071			1.47	0.83	0.57	1.06	0.5	4.52	1.71	1.49	0.77	0.5	0.46		0.5244	0.4051	0.4809	0.4977	0.5313	0.6812	0.2602	0.6751	0.5	0.3447	0.4516	0.8211	0.4036	0.2171	0.6792	0.9324	0.8629	0.9971	0.1319	0.5878	0.1623	0.293	0.3334	0.3352		0.91
	1697			taurocholenate sulfate*	LC/MS neg	32807						1.63	1.32	0.81	5.03	0.9	2.8	1.24	1.25	1.99	0.68	0.51		0.0733	0.1253	0.033	0.0929	0.1453	0.3791	0.5772	0.8614	0.2443	0.3222	0.7227	0.9004	0.0833	0.1132	0.9451	0.9582	0.6267	0.9814	0.3069	0.6219	0.0867	0.2602	0.1635	0.2482		0.442
	2125	Nucleotide	Purine Metabolism, (Hypo)Xanthine/Inosine containing	inosine	LC/MS neg	1123	C00294	HMDB00195	6021			1.57	1.39	0.88	1.53	2.51	1.47	0.83	1.6	0.57	2.54	1.12		0.32	0.3054	0.1774	0.2738	0.2906	0.5336	0.8269	1	0.5	0.3447	0.7279	0.9004	0.4079	0.2171	0.4299	0.9103	0.391	0.8815	0.0071	0.3022	0.2492	0.3255	0.8298	0.4763		0.5238
	2126			hypoxanthine	LC/MS neg	3127	C00262	HMDB00157	790			0.87	0.67	0.77	0.7	1.82	0.91	1.06	0.58	0.39	0.9	0.59		0.0942	0.1477	0.1977	0.2936	0.0391	0.1882	0.4532	0.8367	0.5687	0.3691	0.3335	0.8211	0.5934	0.2597	0.879	0.9539	0.0692	0.8262	0.0994	0.5334	0.6009	0.4515	0.0728	0.1859		0.8115
	2127			xanthine	GC/MS	3147	C00385	HMDB00292	1188			1.12	1.19	1.06	1.17	1.15	0.96	1.05	1.25	3.28	1.5	1.67		0.5856	0.4358	0.4238	0.4737	0.3866	0.6004	0.9339	1	0.7813	0.4188	0.7188	0.9004	0.7162	0.2817	0.6135	0.9315	0.8465	0.9949	0.009	0.3279	0.5135	0.4062	0.14	0.2452		1.1496
	2134			urate	GC/MS	1604	C00366	HMDB00289	1175			1.19	1.32	1.11	2.96	0.79	0.97	0.85	2.82	0.82	1.44	1.47		0.6527	0.4651	0.3941	0.4563	0.5542	0.6856	0.84	1	0.3238	0.3246	0.6171	0.8889	0.6919	0.2741	0.5086	0.9212	0.3494	0.8815	0.5	0.6219	0.7606	0.5049	0.4673	0.3838		0.5556
	2135			allantoin	GC/MS	1107	C02350	HMDB00462	204			1.52	1.17	0.77	1.67	1.66	1	1.58	1.28	1.12	1.43	0.9		0.2706	0.2823	0.1084	0.2085	0.5782	0.6962	0.3797	0.7633	0.3392	0.3304	0.4279	0.8211	0.9063	0.3181	0.8561	0.9539	0.9997	0.9997	0.2365	0.6219	0.2684	0.3255	0.7633	0.4592		0.9246
	2179		Purine Metabolism, Guanine containing	guanosine	LC/MS pos	1573	C00387	HMDB00133	6802			1.14	0.63	0.56	1.77	0.9	1.54	1.04	0.54	1.32	1.09	0.68		0.1364	0.1903	0.3832	0.4537	0.146	0.3791	0.0501	0.3314	0.5	0.3447	0.7264	0.9004	0.2897	0.1856	0.9142	0.9539	0.112	0.8262	0.3331	0.6219	0.9531	0.5592	0.1658	0.2482		0.4747
	2211		Pyrimidine Metabolism, Uracil containing	uridine	LC/MS neg	606	C00299	HMDB00296	6029			1.13	1.02	0.91	1.3	1.29	1.11	0.9	1.08	1.12	1.03	0.96		0.2813	0.2894	0.1226	0.2276	0.8815	0.8541	0.2412	0.6477	0.2792	0.3246	0.6671	0.9004	0.1624	0.1542	0.4358	0.9103	0.9462	0.9993	0.0715	0.5249	0.8832	0.5438	0.7029	0.4573		1.0132
	2212			uracil	GC/MS	605	C00106	HMDB00300	1174			1.56	1.12	0.72	1.41	2.6	1.71	1.4	1.03	0.98	1.51	0.68		0.0894	0.1433	0.0298	0.0864	0.3689	0.5938	0.2777	0.6926	0.6975	0.401	0.1929	0.8211	0.3035	0.1866	0.8321	0.9539	0.8228	0.9949	0.8179	0.6804	0.2874	0.3327	0.204	0.2573		0.744
	2213			pseudouridine	LC/MS neg	33442	C02067	HMDB00767	15047			1.06	0.96	0.91	1.06	1.09	1.08	1.11	1.01	1.14	0.95	0.94		0.4435	0.364	0.3189	0.4016	0.6575	0.7509	0.2256	0.6337	0.561	0.3685	0.7495	0.9079	0.0169	0.0696	0.9203	0.9539	0.9819	0.9993	0.0444	0.476	0.6258	0.4552	0.6086	0.4392		0.9397
	2228			beta-alanine	GC/MS	35838	C00099	HMDB00056	239			0.88	0.85	0.97	1.06	0.54	1.12	0.84	0.67	1.94	1.36	1.29		0.7407	0.4981	0.4547	0.4889	0.6831	0.7593	0.7848	0.9893	0.2609	0.3246	0.3212	0.8211	0.9734	0.3354	0.3593	0.9103	0.1854	0.8815	0.0591	0.5249	0.0065	0.184	0.4381	0.3725		1.2709
	2262	Cofactors and Vitamins	Nicotinate and Nicotinamide Metabolism	nicotinamide	GC/MS	31480	C00153	HMDB01406	936			0.9	0.64	0.71	2.94	0.8	2.2	2.49	0.42	3.17	0.41	0.48		0.2151	0.2595	0.952	0.7412	0.1011	0.323	0.1399	0.5265	0.5163	0.3473	0.6356	0.8939	0.2876	0.1856	0.7023	0.9324	0.1175	0.8262	0.5587	0.6339	0.158	0.293	0.0594	0.171		0.6586
	2287		Pantothenate and CoA Metabolism	pantothenate	LC/MS pos	1508	C00864	HMDB00210	6613			0.74	0.94	1.27	1.18	1.04	0.55	1.08	0.97	1.37	0.64	1.02		0.1039	0.1552	0.0379	0.1026	0.7908	0.8121	0.1251	0.49	0.8537	0.4285	0.9198	0.918	0.1536	0.1503	0.9806	0.9582	0.7135	0.9814	0.3484	0.6219	0.0807	0.2602	0.6715	0.4439		0.7274
	2295		Ascorbate and Aldarate Metabolism	ascorbate (Vitamin C)	GC/MS	1640	C00072	HMDB00044				0.41	0.31	0.77	2.49	1.2	6.36	0.4	0.72	0.86	3.24	0.58		0.3245	0.3063	0.196	0.2936	0.2626	0.5133	0.9094	1	0.8314	0.4238	0.8041	0.9119	0.72	0.2823	0.2124	0.8929	0.2537	0.8815	0.6821	0.6475	0.5037	0.4018	0.6223	0.4392		1.0968
	2297			threonate	GC/MS	27738	C01620	HMDB00943	151152			0.55	0.53	0.96	0.59	1.57	1.56	0.63	0.49	0.7	0.37	0.46		0.0095	0.0265	0.0076	0.032	0.0207	0.1326	0.7926	0.9893	0.4687	0.3447	0.9935	0.9263	0.8122	0.2996	0.2646	0.8929	0.0048	0.613	0.2336	0.6219	0.0445	0.2223	0.3291	0.3352		1.8101
	2300		Tocopherol Metabolism	alpha-tocopherol	GC/MS	1561	C02477	HMDB01893	14985			0.72	0.69	0.96	0.86	0.78	0.57	1	0.7	1.06	0.68	0.96		0.0017	0.007	0.0073	0.0309	0.0015	0.0232	0.5483	0.8611	0.2998	0.3246	0.5547	0.8527	0.0015	0.0367	0.8546	0.9539	0.1229	0.8262	0.0792	0.5249	0.2112	0.3079	0.7727	0.4617		1.3441
	2302			beta-tocopherol	GC/MS	35702	C14152	HMDB06335	6857447			0.84	1.04	1.24	0.77	0.54	1.34	0.93	0.5	2.17	2.17	1.52		0.6563	0.4651	0.3678	0.4424	0.8841	0.8541	0.5292	0.8575	0.5371	0.3584	0.0738	0.8211	0.0662	0.1029	0.6652	0.9324	0.0272	0.704	0.0901	0.5249	0.6428	0.4644	0.7526	0.4575		0.9899
	2305			gamma-tocopherol	GC/MS	33420	C02483	HMDB01492	14986			0.74	0.71	0.96	0.52	0.75	0.58	0.7	0.79	1.41	0.77	1.44		0.084	0.1368	0.0727	0.1689	0.0678	0.2562	0.9315	1	0.0354	0.2396	0.5011	0.8211	0.0487	0.0931	0.1914	0.8929	0.288	0.8815	0.5	0.6219	0.259	0.3255	0.1429	0.2452		1.5356
	2330		Hemoglobin and Porphyrin Metabolism	heme	LC/MS pos	32593			26945			0.82	0.49	0.6	0.23	8.67	1.08	5.72	0.46	1.11	0.55	0.17		0.3075	0.3011	0.7012	0.6317	0.1961	0.4464	0.1514	0.5383	0.0464	0.2396	0.1179	0.8211	0.8444	0.3069	0.5462	0.9212	0.1113	0.8262	0.2224	0.6219	0.2184	0.3134	0.0666	0.1811		2.2133
	2331			bilirubin (Z,Z)	LC/MS neg	27716	C00486	HMDB00054	5280352			0.73	0.7	0.97	1.33	0.86	0.69	0.77	0.94	0.35	0.91	0.92		0.071	0.1238	0.073	0.1689	0.0518	0.2208	0.8431	1	0.1812	0.2842	0.5	0.8211	0.2254	0.1683	0.4226	0.9103	0.5696	0.9774	0.0502	0.5147	0.4226	0.3664	0.7239	0.4575		0.6382
	2332			bilirubin (E,E)*	LC/MS pos	32586			5315454			3.09	1.28	0.42	5.14	6.41	9.04	2.35	1.75	0.83	4.42	0.43		0.0006	0.0029	0.0001	0.001	0.1119	0.3331	0.0377	0.2781	0.0979	0.2523	0.1892	0.8211	0.0776	0.1087	0.4011	0.9103	0.6912	0.9814	0.5775	0.6423	0.1042	0.2691	0.053	0.1628		0.9835
	2334			biliverdin	LC/MS pos	2137	C00500	HMDB01008	5353439			3.06	1.12	0.37	5.68	3.77	5.51	1.95	0.93	1.05	1.11	0.25		0.0001	0.0009	4.6334e-05	0.0005	0.8791	0.8541	0.0007	0.0227	0.1306	0.2682	0.1604	0.8211	0.1033	0.1284	0.1835	0.8929	0.5841	0.9774	0.5161	0.6239	0.8835	0.5438	0.0002	0.015		0.6518
	2357		Vitamin B6 Metabolism	pyridoxate	LC/MS neg	31555	C00847	HMDB00017	6723			0.61	0.65	1.06	0.51	0.63	0.46	1.02	0.7	1.03	0.67	1.14		9.1069e-05	0.0007	9.1372e-05	0.0008	0.0013	0.0232	0.514	0.8575	0.1018	0.2523	0.4565	0.8211	0.0051	0.0574	0.7727	0.9512	0.0995	0.8262	0.9899	0.7135	0.0507	0.2273	0.2779	0.3083		1.5759
	2359	Xenobiotics	Benzoate Metabolism	hippurate	LC/MS neg	15753	C01586	HMDB00714	464			0.84	1.02	1.21	0.95	1.16	0.65	1.62	1.55	1.4	1.01	1.21		0.3309	0.3085	0.2227	0.3077	0.668	0.7542	0.1663	0.5652	0.7193	0.4057	0.8246	0.9135	0.1443	0.1484	0.6841	0.9324	0.1049	0.8262	0.7152	0.6524	0.9807	0.5683	0.1729	0.2525		1.0023
	2371			benzoate	GC/MS	15778	C00180	HMDB01870	243			0.91	0.76	0.84	1.51	0.73	0.65	1.27	0.73	1.06	0.98	0.87		0.0953	0.1477	0.6016	0.5765	0.0317	0.1623	0.1433	0.527	0.2211	0.3024	0.4189	0.8211	0.0846	0.1132	0.4602	0.9103	0.1761	0.8815	0.4581	0.6219	0.793	0.5126	0.5899	0.4296		0.9005
	2388			catechol sulfate	LC/MS neg	35320	C00090		3083879			0.7	0.37	0.53	0.09	0.27	0.26	3.05	1.11	1.76	0.68	1.04		0.0108	0.0288	0.0078	0.0321	0.0256	0.1499	0.7378	0.9772	0.0337	0.2396	0.3119	0.8211	0.0241	0.0717	0.8561	0.9539	0.4917	0.9494	0.6039	0.6475	0.3817	0.3664	0.2492	0.2916		2.5483
	2594		Food Component/Plant	cinnamoylglycine	LC/MS neg	38637			709625			0.86	0.82	0.95	1.27	2.85	0.96	1.41	1.46	1.54	0.78	0.81		0.9257	0.5725	0.7701	0.6669	0.7361	0.7981	0.9617	1	0.8789	0.4315	0.874	0.9135	0.7241	0.2824	0.8905	0.9539	0.4962	0.9531	0.6919	0.6475	0.2398	0.3233	0.8538	0.4763		1.3231
	2620			ergothioneine	LC/MS pos	37459	C05570	HMDB03045	3032311			0.86	0.86	1	0.66	0.85	0.92	0.89	1.06	0.98	0.83	1.14		0.5544	0.4218	0.37	0.4424	0.393	0.6046	0.9925	1	0.1987	0.2972	0.6189	0.8889	0.2774	0.1841	0.2657	0.8929	0.9152	0.9971	0.601	0.6475	0.3683	0.3618	0.3096	0.3276		1.214
	2622			erythritol	GC/MS	20699	C00503	HMDB02994	222285			1.09	1.08	0.99	1.34	1.3	0.98	1.06	1.12	1.15	0.98	0.95		0.3761	0.3318	0.2116	0.3009	0.3282	0.5596	0.8396	1	0.0801	0.2438	0.6156	0.8889	0.7418	0.2872	0.8607	0.9539	0.7834	0.9894	0.3695	0.6219	0.7754	0.5089	0.6442	0.4409		0.7677
	2644			homostachydrine*	LC/MS pos	33009	C08283	HMDB33433	441447			1.01	1.14	1.13	0.78	1.9	1.11	1.03	1.43	1	0.53	0.88		0.9911	0.5814	0.9052	0.7275	0.9847	0.8655	0.9074	1	0.3741	0.3415	0.5036	0.8212	0.2784	0.1841	0.848	0.9539	0.2593	0.8815	0.9573	0.7046	0.0815	0.2602	0.508	0.3985		1.5924
	2726			stachydrine	LC/MS pos	34384	C10172	HMDB04827	115244			0.95	0.71	0.75	0.61	3.17	0.95	0.99	1.22	1.03	0.54	0.71		0.2488	0.2751	0.9231	0.7318	0.1088	0.3331	0.1873	0.5803	0.3038	0.3246	0.681	0.9004	0.6521	0.2674	0.7004	0.9324	0.7277	0.9814	0.9375	0.7028	0.0885	0.2602	0.7361	0.4575		3.0016
	2901		Drug	ketamine	LC/MS pos	35128	C07525	HMDB15352	3821			0.49	0.72	1.48	0.63	0.48	1.22	0.73	0.63	10.12	0.73	3.44		0.3842	0.3337	0.1727	0.2701	0.5536	0.6856	0.5234	0.8575	0.4575	0.3447	0.0888	0.8211	0.3464	0.1978	0.4469	0.9103	0.1673	0.8815	0.1521	0.6038	0.1245	0.2738	0.7171	0.4575		1.4692
	3027		Chemical	1,2-propanediol	GC/MS	38002	C00583	HMDB01881	1030			1.08	1.03	0.95	1.22	2.3	1.38	0.99	1.53	0.82	0.69	0.77		0.7237	0.4926	0.4258	0.4737	0.851	0.8366	0.6136	0.8946	0.0979	0.2523	0.4037	0.8211	0.1847	0.1643	0.7755	0.9512	0.7459	0.9814	0.0178	0.4157	0.2541	0.3255	0.1979	0.2529		0.7071
	3071			2-ethylhexanoate	GC/MS	1554		HMDB31230	8697			0.93	0.77	0.83	0.81	0.4	1.45	1.24	0.9	1.17	0.62	0.82		0.1469	0.195	0.5262	0.5292	0.0517	0.2208	0.2346	0.6436	0.3669	0.3383	0.0666	0.8211	0.3846	0.2087	0.4525	0.9103	0.2988	0.8815	0.4876	0.6219	0.1181	0.2738	0.6061	0.4392		1.5978
	3075			2-hydroxyisobutyrate	GC/MS	22030		HMDB00729	11671			0.95	0.91	0.96	1.06	0.45	2.5	0.66	1.1	1.1	0.68	0.77		0.6403	0.4651	0.3678	0.4424	0.5942	0.7053	0.7686	0.9805	0.9166	0.4401	0.2036	0.8211	0.216	0.1683	0.2662	0.8929	0.7617	0.9814	0.7018	0.6475	0.0821	0.2602	0.8097	0.4736		1.3851
	3096			diisopropanolamine	LC/MS pos	21023			8086			1.83	1.56	0.86	3.33	2.23	5.16	3.01	1.92	0.49	6.17	0.85		0.0076	0.0226	0.0037	0.0178	0.0381	0.1862	0.4713	0.8394	0.0058	0.2072	0.9451	0.918	0.0022	0.0401	0.1306	0.8929	0.5913	0.9774	0.0757	0.5249	0.2856	0.3327	0.2205	0.271		0.241
	3104			glycolate (hydroxyacetate)	GC/MS	15737	C00160	HMDB00115	757			0.96	0.92	0.96	0.8	1.09	1.08	0.92	0.87	0.84	1.19	0.99		0.3828	0.3337	0.6815	0.629	0.1687	0.4093	0.3892	0.769	0.2979	0.3246	0.9989	0.9263	0.4396	0.2212	0.1756	0.8929	0.387	0.8815	0.6649	0.6475	0.5207	0.4088	0.6586	0.4412		1.1765
		N/A	N/A	X - 02269	LC/MS neg	32549						1.12	1.07	0.95	1.18	1.09	2.51	1	1.43	1.12	0.98	0.8		0.7678	0.5039	0.5085	0.5181	0.9432	0.8655	0.5388	0.8585	0.2078	0.3024	0.9489	0.918	0.4491	0.2242	0.9554	0.9582	0.2109	0.8815	0.1929	0.6219	0.2941	0.3327	0.8084	0.4736		1.0887
				X - 02973	GC/MS	12593						1.1	0.96	0.87	1.03	1.03	1.01	1.37	0.94	0.99	0.93	0.84		0.142	0.1922	0.1231	0.2276	0.4751	0.6445	0.0594	0.3564	0.8175	0.4234	0.9619	0.9197	0.8996	0.3176	0.0482	0.7325	0.3376	0.8815	0.8629	0.6839	0.6101	0.4533	0.0589	0.171		1.0563
				X - 03002	GC/MS	12625						0.75	1.41	1.86	2.54	2.24	1.86	1.54	53.13	0.73	0.55	12.13		0.9431	0.58	0.8592	0.7142	0.8253	0.8262	0.7342	0.9772	0.4634	0.3447	0.8981	0.9135	0.3364	0.1954	0.6864	0.9324	0.8916	0.9971	0.4771	0.6219	0.2882	0.3327	0.6133	0.4392		0.5518
				X - 03003	GC/MS	12626						1.28	1.09	0.85	1.43	0.84	1.18	1.51	1.2	1.3	2.14	1.22		0.1564	0.1969	0.057	0.1423	0.4236	0.6207	0.3526	0.7566	0.1041	0.2523	0.5916	0.8796	0.5739	0.2556	0.4635	0.9103	0.9017	0.9971	0.6743	0.6475	0.3848	0.3664	0.7361	0.4575		0.8508
				X - 03056_200 - retired for acisoga	LC/MS pos	32709						1.09	0.97	0.88	0.98	0.95	0.91	1.17	1.08	1.19	1.21	1.13		0.7494	0.5003	0.5409	0.5345	0.8166	0.8199	0.4769	0.8394	0.8227	0.4234	0.8057	0.9119	0.3144	0.1879	0.7778	0.9512	0.995	0.9997	0.5298	0.6289	0.4141	0.3664	0.4178	0.3696		1.5565
				X - 03088	GC/MS	12768						0.95	0.77	0.82	1.13	0.95	0.77	0.97	0.92	1.36	1.23	1.2		0.5897	0.4374	0.9741	0.7412	0.3269	0.5596	0.4096	0.7903	0.2134	0.3024	0.7585	0.9079	0.3718	0.2046	0.7314	0.9324	0.4565	0.9314	0.3903	0.6219	0.1952	0.2942	0.1896	0.2529		0.9903
				X - 03094	GC/MS	12774						0.74	0.68	0.91	0.97	1.07	0.66	0.96	0.73	1.02	0.65	0.86		0.0258	0.06	0.0274	0.0822	0.0266	0.1499	0.9347	1	0.8183	0.4234	0.8942	0.9135	0.0079	0.0696	0.5862	0.9236	0.0097	0.613	0.807	0.6804	0.0162	0.1845	0.9427	0.5012		1.4477
				X - 04272	GC/MS	16508						0.78	1.18	1.52	4.86	0.46	2.26	0.98	0.63	1.63	4.88	1.12		0.4095	0.3489	0.4527	0.4889	0.4131	0.6156	0.1844	0.5803	0.6888	0.4	0.3496	0.8211	0.6268	0.265	0.4419	0.9103	0.0203	0.6143	0.5633	0.6339	0.2037	0.3015	0.4179	0.3696		0.9827
				X - 04357	GC/MS	16634						0.91	1.31	1.44	1.47	1.19	2.23	1.84	1.57	1.38	0.72	0.71		0.1458	0.1949	0.3608	0.4389	0.166	0.409	0.053	0.3421	0.6617	0.4	0.5993	0.8871	0.9769	0.3354	0.8216	0.9539	0.5884	0.9774	0.0023	0.296	0.2671	0.3255	0.8514	0.4763		0.6775
				X - 04495	GC/MS	16818						1.86	1.41	0.76	3.75	0.76	2.11	1.66	1.56	1.06	1.35	0.68		0.0348	0.0747	0.0119	0.0451	0.1714	0.4128	0.3221	0.7191	0.2195	0.3024	0.148	0.8211	0.2021	0.1664	0.4226	0.9103	0.2347	0.8815	0.5	0.6219	0.1909	0.2942	0.3778	0.3557		0.7359
				X - 04500	GC/MS	16823						3.91	1.31	0.33	4.44	0.76	11.24	0.66	1.37	5.17	0.4	0.41		0.1643	0.2049	0.0758	0.1713	0.9408	0.8655	0.1198	0.4769	0.4872	0.3447	0.5	0.8211	0.1879	0.1643	0.2748	0.8929	0.391	0.8815	0.5	0.6219	0.0051	0.184	0.4167	0.3696		0.4635
				X - 04598	GC/MS	16983						1.26	0.68	0.54	1	0.74	2.54	2.16	1.06	0.43	0.7	0.45		0.2671	0.2823	0.4368	0.4781	0.2622	0.5133	0.1085	0.4759			0.5	0.8211	0.2173	0.1683	0.2126	0.8929	0.8401	0.9949	0.275	0.6219	0.3477	0.3511	0.0264	0.1217		0.3398
				X - 04807	GC/MS	17391						1.06	1.01	0.95	1.25	3.53	1.44	0.95	1.56	0.83	0.65	0.65		0.7383	0.4979	0.4501	0.4889	0.9407	0.8655	0.5698	0.8614	0.1938	0.2963	0.4023	0.8211	0.223	0.1683	0.6987	0.9324	0.8444	0.9949	0.2069	0.6219	0.2487	0.3255	0.1622	0.2482		0.6569
				X - 05439	GC/MS	18322						1.25	1.13	0.91	0.92	1.42	1.59	1.8	1.65	1.96	1.44	1.11		0.5155	0.3996	0.2946	0.3794	0.443	0.6207	0.8297	1	0.7065	0.4034	0.3775	0.8211	0.4391	0.2212	0.7604	0.9497	0.5676	0.9774	0.3557	0.6219	0.4226	0.3664	0.5474	0.4144		1.044
				X - 05907	GC/MS	18929						1.13	0.99	0.88	1.57	2.19	1.59	1.4	0.81	1.83	1.22	0.71		0.7507	0.5003	0.465	0.492	0.9547	0.8655	0.5736	0.8614	0.5657	0.3686	0.8969	0.9135	0.0121	0.0696	0.9143	0.9539	0.374	0.8815	0.0838	0.5249	0.5876	0.4478	0.4251	0.3696		1.0935
				X - 06132	LC/MS neg	32954						2.15	1.75	0.82	1.38	2.46	1.86	3.35	1.2	6.74	1.48	1.08		0.1501	0.195	0.1004	0.2016	0.1307	0.3586	0.9456	1	0.9128	0.4396	0.8791	0.9135	0.3001	0.1866	0.2491	0.8929	0.4077	0.8914	0.3766	0.6219	0.4888	0.3972	0.9334	0.4999		0.9085
				X - 06227	GC/MS	19363						1.15	0.95	0.83	1.88	3.1	1.84	1.33	2.29	0.64	0.89	0.75		0.4507	0.3667	0.2621	0.3454	0.8478	0.8366	0.27	0.6867	0.3809	0.3423	0.7178	0.9004	0.1522	0.1501	0.9836	0.9582	0.9202	0.9971	0.3763	0.6219	0.5163	0.4069	0.2441	0.2884		0.7604
				X - 06246	GC/MS	19364						1.15	1.16	1.01	1.76	0.69	1.18	0.87	2.53	2.73	0.75	1.8		0.8488	0.5377	0.6877	0.629	0.6114	0.7155	0.9165	1	0.4248	0.3447	0.5	0.8211	0.3079	0.1866	0.5621	0.9212	0.5535	0.9774	0.0104	0.3335	0.402	0.3664	0.5292	0.4099		0.9339
				X - 06267	GC/MS	19368						0.79	0.71	0.9	1.06	1.3	1.53	0.58	1.49	0.62	1.13	1.06		0.5571	0.4218	0.4648	0.492	0.3276	0.5596	0.8097	1	0.8698	0.4314	0.7886	0.9119	0.4749	0.231	0.1845	0.8929	0.3757	0.8815	0.4303	0.6219	0.5258	0.4097	0.4637	0.3838		0.9082
				X - 06350	GC/MS	19414						0.68	0.5	0.74	0.96	0.26	1.06	1.88	0.44	1	3.28	1.34		0.2752	0.2854	0.5245	0.5292	0.1119	0.3331	0.3873	0.769	0.7667	0.4166	0.2828	0.8211	0.6267	0.265	0.7314	0.9324	0.0792	0.8262			0.0966	0.2602	0.6391	0.4392		1.2998
				X - 06351	GC/MS	19415						1.27	0.87	0.69	1.3	0.74	1.21	1.37	0.94	1.24	1.37	0.97		0.1138	0.1661	0.0628	0.1554	0.7503	0.8011	0.0677	0.387	0.047	0.2396	0.4719	0.8211	0.8283	0.3037	0.4314	0.9103	0.5804	0.9774	0.5583	0.6339	0.2409	0.3233	0.9375	0.4999		0.9448
				X - 07765	LC/MS neg	32560						0.7	2.59	3.7	0.76	0.87	0.82	0.76	5.93	2.33	0.99	4.37		0.0065	0.02	0.156	0.2567	0.0181	0.1278	0.0018	0.0411	0.3555	0.3318	0.5	0.8211	0.326	0.1917	0.3816	0.9103	0.3934	0.8815	0.2338	0.6219	0.7857	0.5124	0.0775	0.1875		0.6939
				X - 08766	GC/MS	22032						0.81	0.81	1.01	1.48	1.25	0.52	0.61	0.7	2.57	1.11	1.42		0.3474	0.314	0.2186	0.305	0.2651	0.5153	0.9482	1	0.3806	0.3423	0.8693	0.9135	0.0946	0.1217	0.2686	0.8929	0.1629	0.8815	0.5205	0.6239	0.9487	0.5592	0.3629	0.3452		1.2608
				X - 08889	GC/MS	22320						1.5	1.11	0.74	1.49	1.65	2.25	2.8	1.74	2.08	0.78	0.7		0.0418	0.0849	0.0125	0.0464	0.5322	0.6812	0.1079	0.4759	0.3182	0.3246	0.1412	0.8211	0.0406	0.0828	0.2757	0.8929	0.6696	0.9814	0.3266	0.6219	0.4758	0.3897	0.1427	0.2452		0.9015
				X - 09047	GC/MS	22609						1.35	0.98	0.72	1.25	1.1	2.02	2	1.07	1.12	1.6	0.75		0.157	0.1969	0.0673	0.1611	0.9764	0.8655	0.1296	0.4927	0.2429	0.3222	0.9979	0.9263	0.1426	0.1484	0.7397	0.9324	0.9359	0.9993	0.5142	0.6239	0.2516	0.3255	0.5374	0.4102		0.9931
				X - 09286	GC/MS	22880						1.03	0.78	0.76	0.78	0.49	1.28	2.05	0.98	1.02	0.93	0.77		0.2871	0.2906	0.5869	0.5663	0.2137	0.4704	0.1284	0.4927	0.1279	0.2682	0.1989	0.8211	0.8642	0.3096	0.1554	0.8929	0.7358	0.9814	0.9785	0.7127	0.6181	0.4541	0.6503	0.441		1.2507
				X - 09706	GC/MS	24074						1.3	1.05	0.81	1.8	1	1.08	1.98	1.3	1.09	1.12	0.81		0.387	0.3349	0.1721	0.2701	0.602	0.7119	0.4833	0.8398	0.3139	0.3246	0.8418	0.9135	0.8765	0.3122	0.4433	0.9103	0.6426	0.9814	0.9967	0.7158	0.7568	0.5049	0.5595	0.4202		1.0513
				X - 09789	LC/MS neg	32753						0.35	0.38	1.09	0.14	0.38	0.17	0.96	0.88	0.92	0.12	1.44		0.0002	0.0014	0.0001	0.0011	0.0043	0.0475	0.3752	0.7633	0.0584	0.2438	0.4093	0.8211	0.0377	0.0807	0.5261	0.9212	0.4482	0.9314	0.7497	0.6591	0.022	0.1845	0.3047	0.3268		1.0824
				X - 10427	GC/MS	25597						1.09	1.12	1.03	3.07	1.33	2.22	1.03	1.83	2.56	1.04	0.93		0.6021	0.4451	0.4221	0.4737	0.4117	0.6156	0.9674	1	0.4623	0.3447	0.853	0.9135	0.9623	0.3341	0.7903	0.9539	0.6004	0.9774	0.2555	0.6219	0.9871	0.569	0.7381	0.4575		0.7118
				X - 10500	GC/MS	27256						1.24	1.06	0.85	1.35	1.04	1.48	1.29	0.98	1.08	1.3	0.85		0.0392	0.0818	0.0124	0.0464	0.6715	0.7542	0.0757	0.4153	0.3052	0.3246	0.9244	0.918	0.0011	0.0351	0.4661	0.9103	0.7637	0.9814	0.6654	0.6475	0.1234	0.2738	0.1731	0.2525		0.8957
				X - 10503	GC/MS	27264						0.98	1	1.02	1.6	0.52	1.41	1.02	2.6	1.13	0.84	1.46		0.9851	0.5814	0.8702	0.7142	0.9994	0.8655	0.8908	1	0.4789	0.3447	0.1415	0.8211	0.5592	0.25	0.8166	0.9539	0.961	0.9993	0.8937	0.6876	0.4515	0.382	0.8394	0.4763		0.8146
				X - 10505	GC/MS	27272						1.08	0.83	0.77	2.45	0.58	0.98	1.43	2.79	0.79	0.61	1.22		0.4755	0.3725	0.8787	0.7145	0.2726	0.5201	0.281	0.6961	0.3243	0.3246	0.1747	0.8211	0.7875	0.2927	0.6821	0.9324	0.9718	0.9993	0.6143	0.6475	0.2529	0.3255	0.2847	0.3105		0.5392
				X - 10810	GC/MS	30805						1.02	0.8	0.79	1.4	1.04	0.96	1.1	1.55	1.7	0.54	1.13		0.6589	0.4655	0.7014	0.6317	0.5058	0.6724	0.3709	0.7633	0.5056	0.3452	0.8901	0.9135	0.6539	0.2674	0.8943	0.9539	0.6458	0.9814	0.086	0.5249	0.1887	0.293	0.8481	0.4763		0.8851
				X - 10830	GC/MS	31021						0.75	1.13	1.51	0.68	2.13	2.39	0.85	2.64	0.9	2.03	1.34		0.3925	0.3377	0.456	0.4889	0.3898	0.6026	0.1745	0.5726	0.5	0.3447	0.5	0.8211	0.7577	0.2889	0.5329	0.9212	0.4566	0.9314	0.5	0.6219	0.9947	0.5716	0.6219	0.4392		0.4072
				X - 11204	LC/MS pos	32518						0.85	0.86	1.02	0.91	0.83	0.85	1	0.87	1.26	0.92	1.08		0.3091	0.3014	0.1704	0.2701	0.2844	0.5256	0.8216	1	0.6884	0.4	0.5548	0.8527	0.4709	0.2304	0.8229	0.9539	0.393	0.8815	0.119	0.5549	0.5016	0.4018	0.6651	0.4412		1.2183
				X - 11315	LC/MS pos	32632						0.87	0.99	1.14	0.87	0.81	0.91	1.03	1.08	0.87	0.99	1.09		0.338	0.3092	0.1595	0.2608	0.9593	0.8655	0.2551	0.6663	0.0078	0.2072	0.2966	0.8211	0.4148	0.2171	0.9196	0.9539	0.5459	0.9774	0.0866	0.5249	0.8521	0.5336	0.2802	0.3083		1.3401
				X - 11327	LC/MS pos	32644						0.84	0.87	1.04	0.63	0.91	0.86	1.9	0.97	0.88	1.03	0.85		0.5657	0.4252	0.3143	0.3976	0.5249	0.6788	0.7686	0.9805	0.1756	0.2842	0.7432	0.9055	0.5254	0.2419	0.6413	0.9324	0.6311	0.9814	0.6362	0.6475	0.8344	0.528	0.9065	0.4915		1.1902
				X - 11333 - retired for N-acetyl-1-methylhistidine*	LC/MS pos	32650						1	1	1	1	1	1	1	1	1	1	1		1	0.5814	1	0.7412	1	0.8655	1	1																		1
				X - 11342	LC/MS neg	32659						0.81	0.82	1.02	0.49	0.81	0.66	1.58	0.97	1.22	0.8	1.04		0.3347	0.3092	0.1698	0.2701	0.3477	0.5807	0.7312	0.9772	0.4455	0.3447	0.3731	0.8211	0.218	0.1683	0.2628	0.8929	0.5862	0.9774	0.611	0.6475	0.2485	0.3255	0.5684	0.4242		2.4132
				X - 11351	LC/MS pos	32668						0.83	1.19	1.44	1.11	0.92	1.32	1	1.05	1.21	0.88	0.93		0.4651	0.3682	0.5318	0.532	0.4123	0.6156	0.2203	0.628	0.5	0.3447	0.5	0.8211	0.1949	0.1643			0.831	0.9949	0.5208	0.6239	0.4226	0.3664	0.4521	0.3794		0.4567
				X - 11407	LC/MS neg	32750						0.09	0.09	1	0.54	1	1	1	1	1	1	1.1		0.4522	0.3667	0.3008	0.3842	0.3181	0.5593	1	1	0.5	0.3447													0.3434	0.3374		0.5413
				X - 11412	LC/MS pos	32729						1.39	1.13	0.81	3.5	1.74	2.29	1	1.02	1.04	0.79	0.47		0.0705	0.1238	0.0223	0.0713	0.4066	0.6156	0.2131	0.6247	0.2627	0.3246	0.2571	0.8211	0.1203	0.1424	0.8927	0.9539	0.7666	0.9814	0.6406	0.6475	0.313	0.3402	0.0089	0.0748		0.4555
				X - 11423 - retired for O-sulfo-L-tyrosine	LC/MS neg	32740						0.96	0.97	1.01	0.9	1	0.86	1	1.2	0.99	0.9	1.12		0.864	0.5449	0.6097	0.5824	0.7501	0.8011	0.8798	1	0.5425	0.3606	0.9697	0.9216	0.0124	0.0696	0.8251	0.9539	0.2324	0.8815	0.8289	0.6833	0.4605	0.3848	0.3009	0.3245		1.0788
				X - 11444	LC/MS pos	37727						1.5	1.06	0.71	2.01	2.56	0.91	1.81	1.82	1.28	0.79	0.78		0.0317	0.07	0.0092	0.0363	0.4985	0.668	0.0964	0.4627	0.0395	0.2396	0.421	0.8211	0.0394	0.0816	0.4125	0.9103	0.2958	0.8815	0.355	0.6219	0.1735	0.293	0.39	0.358		0.734
				X - 11469	LC/MS pos	32786						1.06	0.97	0.92	1.43	1.26	1.33	0.97	0.84	1.03	1.27	0.84		0.8693	0.5467	0.9293	0.7347	0.6418	0.7406	0.6331	0.9105	0.6909	0.4	0.862	0.9135	0.9757	0.3354	0.7373	0.9324	0.3704	0.8815	0.9472	0.7033	0.1853	0.293	0.7091	0.4575		1.0929
				X - 11470	LC/MS neg	32787						1.07	0.92	0.86	1.59	0.72	0.92	1.46	1.1	0.65	0.91	0.8		0.6768	0.4737	0.5832	0.566	0.6285	0.7278	0.3814	0.7633	0.3015	0.3246	0.0779	0.8211	0.2643	0.1825	0.0823	0.8464	0.9612	0.9993	0.0547	0.5249	0.6203	0.4541	0.186	0.2529		0.7479
				X - 11491	LC/MS neg	32808						0.7	0.93	1.33	1	1	0.69	0.85	1.29	0.77	0.73	1.15		0.1511	0.195	0.0535	0.1372	0.5186	0.6785	0.2773	0.6926					0.1838	0.1643	0.4226	0.9103	0.5121	0.97	0.5	0.6219	0.2737	0.3292	0.7037	0.4573		0.519
				X - 11497	LC/MS neg	32814						1.04	0.93	0.89	0.84	0.72	1.8	0.95	0.83	1.2	1.24	0.92		0.9576	0.5814	0.9434	0.7412	0.8044	0.8175	0.784	0.9893	0.0667	0.2438	0.0643	0.8211	0.034	0.0807	0.654	0.9324	0.2933	0.8815	0.6742	0.6475	0.696	0.4859	0.8489	0.4763		1.1843
				X - 11522	LC/MS neg	32839						1.45	1.17	0.8	0.94	2.09	2.33	1.38	0.83	2.02	1.19	0.71		0.0512	0.102	0.0162	0.0576	0.2847	0.5256	0.2512	0.6607	0.7766	0.4176	0.1291	0.8211	0.1577	0.152	0.383	0.9103	0.288	0.8815	0.2477	0.6219	0.9624	0.5608	0.1771	0.2529		0.9199
				X - 11529	LC/MS neg	32846						0.76	0.75	0.98	1.14	0.56	1.14	0.8	1.04	0.6	0.71	0.9		0.2272	0.2618	0.2053	0.2996	0.1333	0.3586	0.8019	0.9965	0.5	0.3447	0.1741	0.8211	0.4897	0.2362	0.035	0.7278	0.8042	0.9949	0.5	0.6219	0.298	0.3333	0.4239	0.3696		0.6741
				X - 11533	LC/MS neg	32850						0.87	1.07	1.22	0.87	0.72	0.97	1.06	1.08	1.26	1.07	1.21		0.1002	0.1524	0.1191	0.223	0.3425	0.5749	0.0367	0.2761	0.0807	0.2438	0.2401	0.8211	0.7488	0.2876	0.7259	0.9324	0.9079	0.9971	0.3445	0.6219	0.6038	0.4515	0.2775	0.3083		0.9614
				X - 11538	LC/MS neg	32855						1.02	0.22	0.21	1.31	0.98	2.95	0.36	0.39	0.22	0.09	0.17		2.5954e-05	0.0003	0.2007	0.2959	5.1753e-06	0.0003	0.0011	0.0338	0.0933	0.2523	0.8331	0.9135	0.2189	0.1683	0.1152	0.886	0.0555	0.8262	0.0278	0.4458	0.0025	0.1298	0.002	0.0539		0.7765
				X - 11550	LC/MS neg	32867						0.82	0.82	0.99	0.87	0.63	1.05	1.1	0.81	0.93	0.96	0.94		0.3111	0.3019	0.198	0.2936	0.2382	0.4947	0.9553	1	0.3126	0.3246	0.4483	0.8211	0.9899	0.338	0.9831	0.9582	0.268	0.8815	0.697	0.6475	0.7105	0.4895	0.9212	0.4953		1.0871
				X - 11556 - retired for eicosanodioate	LC/MS neg	32873						1.15	0.56	0.49	1.63	1.52	2.27	0.54	0.56	0.81	0.51	0.41		0.0078	0.0227	0.9156	0.7292	0.0034	0.0403	0.008	0.1137	0.3922	0.3447	0.3767	0.8211	0.347	0.1978	0.1214	0.8929	0.0186	0.613	0.4454	0.6219	0.1741	0.293	0.0218	0.1199		1.1668
				X - 11561 - retired for N-acetylcarnosine	LC/MS neg	32878						0.82	0.96	1.17	0.83	0.76	0.87	0.71	1.17	1.66	0.87	1.49		0.3047	0.2996	0.1296	0.2349	0.7918	0.8121	0.2934	0.7128	0.3453	0.3318	0.5	0.8211	0.2177	0.1683	0.2126	0.8929	0.867	0.9971	0.3719	0.6219	0.1274	0.2762	0.0636	0.1753		1.3313
				X - 11640	LC/MS neg	32957						1.2	1.09	0.91	1	1.23	1.12	1.49	1.06	1	1.21	0.89		0.224	0.2618	0.0899	0.1967	0.4201	0.6205	0.4583	0.8367			0.5	0.8211	0.214	0.1683	0.5795	0.9212	0.2852	0.8815			0.4226	0.3664	0.5773	0.4242		0.845
				X - 11641	LC/MS neg	32958						1	1	1	1	1	1	1	1	1	1	1		1	0.5814	1	0.7412	1	0.8655	1	1																		1
				X - 11694	LC/MS pos	33040						0.89	1.19	1.34	1.57	1.11	1.02	1.66	1.01	0.9	0.96	0.72		0.6525	0.4651	0.7196	0.642	0.4876	0.6587	0.3685	0.7633	0.2239	0.3024	0.5	0.8211	0.9085	0.3181	0.5258	0.9212	0.8746	0.9971	0.5637	0.6339	0.4226	0.3664	0.0956	0.1942		0.3873
				X - 11786 - retired for methylcysteine	LC/MS pos	33131						1.82	6.06	3.32	1.81	0.36	2.15	3.77	1.25	1.11	23.57	3.92		0.0139	0.0353	0.0966	0.1978	0.0049	0.0526	0.2497	0.6607	0.4778	0.3447	0.1609	0.8211	0.0189	0.0713	0.0392	0.7278	0.8302	0.9949	0.8958	0.6876	0.0054	0.184	0.3913	0.358		0.6929
				X - 11793	LC/MS pos	33138						3.39	1.64	0.48	6.87	2.82	6.5	2.95	1.94	0.84	3.49	0.46		1.2381e-06	3.9487e-05	2.7942e-07	1.3254e-05	0.0063	0.0611	0.0098	0.1252	0.0455	0.2396	0.1149	0.8211	0.0173	0.0696	0.0322	0.7278	0.7632	0.9814	0.623	0.6475	0.0015	0.1298	0.0259	0.1217		0.2816
				X - 11835	LC/MS pos	33180						1.87	1.75	0.94	2.17	2.63	0.81	5.49	1.5	2.47	2.09	0.67		0.0965	0.1486	0.0755	0.1713	0.0823	0.2988	0.9848	1	0.749	0.4148	0.5735	0.8681	0.4552	0.2245	0.4146	0.9103	0.1913	0.8815	0.5	0.6219	0.1847	0.293	0.7947	0.4691		0.6456
				X - 11837	LC/MS neg	33248						1.21	1.45	1.19	8.11	0.74	1.9	1.98	5.42	3.58	2.27	1.35		0.1415	0.1922	0.1188	0.223	0.0995	0.323	0.8972	1	0.6194	0.3913	0.3624	0.8211	0.2689	0.183	0.6439	0.9324	0.2815	0.8815	0.4116	0.6219	0.0514	0.2273	0.3369	0.3352		0.9307
				X - 11880	LC/MS neg	33225						0.82	0.74	0.9	0.86	0.62	0.88	0.84	1.08	0.91	0.64	1.1		0.3415	0.3111	0.3224	0.4042	0.1833	0.4265	0.738	0.9772	0.4534	0.3447	0.1381	0.8211	0.4758	0.231	0.4632	0.9103	0.8243	0.9949	0.6029	0.6475	0.0209	0.1845	0.4992	0.3985		1.9413
				X - 11904	LC/MS neg	33249						1.19	1.41	1.19	1.6	1.11	1.05	3	1.88	2.06	1.03	0.93		0.3783	0.3318	0.2162	0.3046	0.3227	0.5596	0.8558	1	0.8058	0.4219	0.8734	0.9135	0.9021	0.3176	0.0108	0.7278	0.6128	0.9814	0.033	0.4458	0.9543	0.5592	0.8671	0.4794		1.024
				X - 11905	LC/MS neg	33250						2.68	0.97	0.36	3.59	2.13	6.08	1	1.07	0.91	0.87	0.3		0.0014	0.0062	0.0006	0.0044	0.8906	0.8579	0.0026	0.0492	0.5	0.3447	0.0303	0.8211	0.0259	0.075			0.8691	0.9971	0.5	0.6219	0.4226	0.3664	0.0075	0.0687		0.5013
				X - 12027	LC/MS neg	33378						1.06	1.02	0.96	1.1	1.07	0.84	1.54	0.92	1.72	1.03	0.99		0.8762	0.5495	0.6223	0.5904	0.7782	0.8102	0.8665	1	0.5	0.3447	0.889	0.9135	0.2854	0.1856	0.6871	0.9324	0.3973	0.8815	0.3888	0.6219	0.4226	0.3664	0.7503	0.4575		0.7365
				X - 12040	LC/MS neg	33391						0.68	0.68	1	1	1	0.76	0.97	0.98	0.35	1	0.92		0.2228	0.2618	0.1534	0.2567	0.1682	0.4093	1	1					0.4226	0.2171	0.4226	0.9103	0.391	0.8815	0.3104	0.6219			0.5376	0.4102		0.7095
				X - 12048	LC/MS pos	33399						1.05	1.08	1.03	1.73	1.23	1.65	0.83	1.11	0.88	0.8	0.72		0.6522	0.4651	0.4785	0.4977	0.4366	0.6207	0.9341	1	0.0465	0.2396	0.4452	0.8211	0.294	0.1864	0.1011	0.886	0.9401	0.9993	0.5021	0.6219	0.3087	0.3388	0.0846	0.189		0.5658
				X - 12051	LC/MS pos	33403						0.84	0.57	0.68	0.93	1.9	1.14	1.26	0.68	1.13	0.43	0.54		0.0735	0.1253	0.9938	0.7412	0.0303	0.1623	0.0592	0.3564	0.6822	0.4	0.2919	0.8211	0.2201	0.1683	0.5687	0.9212	0.1872	0.8815	0.7843	0.6745	0.1842	0.293	0.0724	0.1859		3.111
				X - 12058	LC/MS pos	33410						1	1	1	1	1	1	1	1	1	1	1		1	0.5814	1	0.7412	1	0.8655	1	1																		1
				X - 12095	LC/MS pos	33510						1.3	0.64	0.5	0.76	1.37	7.45	2.01	2.05	2.23	0.2	0.45		0.0665	0.1197	0.1359	0.2417	0.1992	0.4503	0.0211	0.2027	0.4841	0.3447	0.6783	0.9004	0.1738	0.1613	0.6415	0.9324	0.8245	0.9949	0.8127	0.6804	0.0449	0.2223	0.0813	0.189		1.7348
[truncated: 65 more rows]
[truncated: 31 more columns]

## Sheet: Sample Manifest
	Client Identifier	Tube Number	Subject ID	Time Point	Time Group	Run Day
	5096_T0	20	5096	0h	initial	1
[truncated: 39 more rows]
