# Supplementary material for: Metabolomic analyses reveal lipid abnormalities and hepatic dysfunction in non-human primate model for Yersinia pestis
Source: Metabolomics. 2018 Dec 29;15(1):2. doi: 10.1007/s11306-018-1457-2 (PMC6311182; doi:10.1007/s11306-018-1457-2)
Supplement: Supplementary file 3 — Supplementary material 3 (XLSX 18 KB) [file 11306_2018_1457_MOESM3_ESM.xlsx]

## Sheet: S2
Table S2: Significantly altered metabolites common and unique at early and late time points.
Elements only in "early":	Common elements in "early" and "late":	Elements only in "late":
asparagine	N-acetylglycine	pipecolate
glutamine	indolepropionate	phenyllactate (PLA)
phenyllactate	3-methyl-2-oxobutyrate	phenylacetylglutamine
4-methyl-2-oxopentanoate	2-aminobutyrate	2-hydroxybutyrate (AHB)
3-methyl-2-oxovalerate	citrulline	cysteine
valine	N-alpha-acetylornithine	gamma-glutamylleucine
methionine	5-oxoproline	gamma-glutamylphenylalanine
2-hydroxybutyrate	gamma-glutamyltyrosine	glycerate
urea	HWESASXX	azelate (nonanedioate)
proline	eicosapentaenoate (EPA; 20:5n3)	carnitine
trans-4-hydroxyproline	docosapentaenoate (n3 DPA; 22:5n3)	choline
creatine	docosahexaenoate (DHA; 22:6n3)	1-oleoylglycerophosphocholine (18:1)
gamma-glutamylmethionine	dihomo-linolenate (20:3n3 or n6)	2-oleoylglycerophosphocholine
glycylleucine	arachidonate (20:4n6)	1-linoleoylglycerophosphocholine (18:2n6)
mannose	dihomo-linoleate (20:2n6)	1-palmitoylglycerophosphoinositol
phosphate	adipate	1-linoleoylglycerophosphoinositol
caproate (6:0)	sebacate (decanedioate)	glycerol 3-phosphate (G3P)
5-dodecenoate (12:1n7)	acetylcarnitine	taurocholate
myristate (14:0)	octanoylcarnitine	taurodeoxycholate
myristoleate (14:1n5)	deoxycarnitine	glycolithocholate
palmitate (16:0)	1-palmitoylglycerophosphoethanolamine	hypoxanthine
palmitoleate (16:1n7)	1-oleoylglycerophosphoethanolamine	benzoate
margarate (17:0)	2-oleoylglycerophosphoethanolamine	eicosanodioate
10-heptadecenoate (17:1n7)	1-linoleoylglycerophosphoethanolamine	methylcysteine
stearate (18:0)	2-linoleoylglycerophosphoethanolamine	docosadioate
oleate (18:1n9)	corticosterone
cis-vaccenate (18:1n7)	cholate
10-nonadecenoate (19:1n9)	glycocholate
eicosenoate (20:1n9 or 11)	threonate
stearidonate (18:4n3)	alpha-tocopherol
linoleate (18:2n6)	pyridoxate
linolenate [alpha or gamma; (18:3n3 or 6)]	catechol sulfate
adrenate (22:4n6)	diisopropanolamine
docosadienoate (22:2n6)
2-hydroxyglutarate
tetradecanedioate
hexadecanedioate
octadecanedioate
3-carboxy-4-methyl-5-propyl-2-furanpropanoate
decanoylcarnitine
3-hydroxybutyrate
13-HODE + 9-HODE
2-palmitoylglycerophosphoethanolamine
1-stearoylglycerophosphoethanolamine
glycerol
glycerol 3-phosphate
sphingosine
cortisone
deoxycholate
taurocholenate sulfate
uracil
pantothenate
bilirubin
biliverdin
2-aminooctanoic acid
1-docosahexaenoylglycerophosphoethanolamine

## Sheet: S3
Table S3: Results from Metabolic Pathway Analysis with MetaboAnalyst 3.0
no.	pathway name	total cmpd	hits	raw p	-log(p)	impact
Early ( 6-18h)
1	Arginine and proline metabolism	77	7	0.00373	5.59	0.26
2	Pantothenate and CoA biosynthesis	27	4	0.00504	5.29	0.25
3	Fatty acid biosynthesis	49	5	0.00878	4.74	0
4	Valine, leucine and isoleucine biosynthesis	27	3	0.0333	3.4	0.13
5	Aminoacyl-tRNA biosynthesis	75	5	0.0469	3.06	0
6	Linoleic acid metabolism	15	1	0.333	1.1	0.66
Late ( 24-42h)
1	Lysine degradation	47	3	0.0341	3.38	0.01
2	Primary bile acid biosynthesis	47	3	0.0341	3.38	0.02
3	Glycine, serine and threonine metabolism	48	3	0.036	3.32	0
4	Taurine and hypotaurine metabolism	20	2	0.0367	3.3	0
5	Cysteine and methionine metabolism	56	1	0.584	0.537	0.13
6	Arachidonic acid metabolism	62	1	0.622	0.475	0.22
